# Supplementary material for: Transcriptome Analysis of the Liver and Muscle Tissues of Dorper and Small-Tailed Han Sheep
Source: Front Genet. 2022 Apr 11;13:868717. doi: 10.3389/fgene.2022.868717 (PMC9035493; doi:10.3389/fgene.2022.868717)
Supplement: Supplementary file 1 [file DataSheet1.ZIP]

Archive with 8 entries (8 files):
- Figure S1.tif
- Figure S2.tif
- Figure S3A.tif
- Figure S3B.tif
- Figure S3C.tif
- Supplementary File_V2.docx
- Supplementary File_V2.pdf
- Supplementary.xlsx
