# Supplementary material for: Transcriptome Analysis of the Liver and Muscle Tissues of Dorper and Small-Tailed Han Sheep
Source: Front Genet. 2022 Apr 11;13:868717. doi: 10.3389/fgene.2022.868717 (PMC9035493; doi:10.3389/fgene.2022.868717)
Supplement: Supplementary file 1 [file DataSheet1.ZIP › Supplementary.xlsx]

## Sheet: Table S1 primer sequence
Table S1 List of qPCR primer sequences.
symbol	Forward Primer (F) (5' - 3')	Reverse Primer (R) (5' - 3')	product length	tissue
ACTB	CCACCGCAAATGCTTCTAGG	AACCGACTGCTGTCACCTTC	206	liver/muscle
CYLD	CCTACTGGGAAGAGCGGATT	GAATCCTCGAGAGCCCCACA	141	liver
SOCS2	ACGGCACTGTTCACCTTTATCT	AGATGGTGCTGGTACACTTGTT	102	liver
TGFBR2	GAACACGTCTGAGCAGTTTGAG	TTCTCGTGCTTGAGGTTGATGT	114	liver
VEGFB	GACAGAGTTGGATGAGGAGACC	CACATTTTTGTAGCGGATCGGG	155	liver
FABP3	TGACCAAGCCTACCACAATCATCG	CTGTCATCTGCCGTGGTCTCATC	130	muscle
LPL	TGGACGGTGACAGGAATGTATG	TCCCAAGAGATGCACATTACCC	228	muscle
APOLD1	TCTCCCTCAGGAAAACACGAAG	GGGAGGTAAAAGTCCCTAGCAC	155	muscle
CDKN1A	CACTTGGACCTGTCGCTGT	GCGTTTGGAGTGGTAGAAATCTG	138	muscle

## Sheet: Table S2 DEGs-liver
Table S2. DEGs of liver
ensembl ID	baseMean	log2FoldChange	lfcSE	stat	pvalue	padj	regulation
ENSOARG00020001183	43.6859	1.02839	0.399605	2.57351	0.0100671	0.0412899	Up
ENSOARG00020009325	528.708	1.47189	0.310048	4.7473	2.06e-06	4.78e-05	Up
ENSOARG00020009503	176.859	1.17043	0.347829	3.36494	0.000765593	0.00550946	Up
ENSOARG00020009956	240.808	1.38741	0.310383	4.46999	7.82e-06	0.000146783	Up
ENSOARG00020015441	246.737	1.11599	0.359197	3.10691	0.00189053	0.0113659	Up
ENSOARG00020026052	133.498	1.47167	0.333397	4.41416	1.01e-05	0.000180449	Up
ENSOARG00020000132	41.6445	1.7804	0.496218	3.58794	0.000333305	0.00284994	Up
ENSOARG00020000415	108.52	1.04928	0.360863	2.90768	0.00364117	0.0189217	Up
ENSOARG00020002607	39.464	2.20051	0.622895	3.53271	0.000411329	0.00336281	Up
ENSOARG00020002741	53.7598	2.06885	0.515148	4.01603	5.92e-05	0.00073457	Up
ENSOARG00020003053	40.7338	1.23989	0.423336	2.92887	0.00340201	0.0178902	Up
ENSOARG00020000936	15.2354	1.98508	0.642402	3.09008	0.00200102	0.0118936	Up
ENSOARG00020016828	279.2	1.03142	0.382012	2.69996	0.00693476	0.0310106	Up
ENSOARG00020017340	62.6715	1.79387	0.455666	3.93681	8.26e-05	0.000956749	Up
ENSOARG00020021180	38.9076	1.26055	0.449151	2.80653	0.00500785	0.0241201	Up
ENSOARG00020012616	664.398	1.23973	0.302031	4.10465	4.05e-05	0.000545656	Up
ENSOARG00020001324	149.577	1.85354	0.370752	4.9994	5.75e-07	1.66e-05	Up
ENSOARG00020006923	129.823	1.87016	0.466307	4.01057	6.06e-05	0.000746703	Up
ENSOARG00020011193	57.7353	1.91295	0.43934	4.35415	1.34e-05	0.000222894	Up
ENSOARG00020001140	212.44	1.29483	0.350264	3.69673	0.000218398	0.00202846	Up
ENSOARG00020002056	110.232	1.21505	0.338819	3.58614	0.000335608	0.00285852	Up
ENSOARG00020002081	37.2666	1.52414	0.490537	3.10709	0.00188939	0.0113653	Up
ENSOARG00020009239	47.0879	1.52177	0.486623	3.1272	0.00176479	0.010751	Up
ENSOARG00020009555	250.257	1.40786	0.287313	4.9001	9.58e-07	2.54e-05	Up
ENSOARG00020012347	28.7735	1.58955	0.592823	2.68133	0.00733302	0.0324744	Up
ENSOARG00020016188	51.2957	1.16237	0.462832	2.51142	0.0120245	0.0474379	Up
ENSOARG00020020041	38.0546	1.17842	0.42898	2.74703	0.00601381	0.0278082	Up
ENSOARG00020000791	71.8398	1.96802	0.351634	5.59678	2.18e-08	1.15e-06	Up
ENSOARG00020001002	208.882	1.96795	0.410209	4.79744	1.61e-06	3.92e-05	Up
ENSOARG00020007594	225.369	1.28805	0.284811	4.52245	6.11e-06	0.000120027	Up
ENSOARG00020007824	140.258	1.39709	0.3284	4.25422	2.1e-05	0.000324433	Up
ENSOARG00020007852	59.0302	3.26274	0.485996	6.71351	1.9e-11	2.94e-09	Up
ENSOARG00020007961	385.959	1.04873	0.308283	3.40183	0.000669351	0.0049364	Up
ENSOARG00020008616	47.1911	1.27161	0.392564	3.23923	0.00119854	0.00785407	Up
ENSOARG00020009546	1599.23	1.58643	0.294326	5.39002	7.04e-08	3.03e-06	Up
ENSOARG00020011956	46.0161	1.73283	0.468565	3.69815	0.000217173	0.00202033	Up
ENSOARG00020013414	89.1696	1.46399	0.323177	4.52998	5.9e-06	0.000116453	Up
ENSOARG00020013556	252.932	1.131	0.349051	3.24021	0.00119442	0.00783172	Up
ENSOARG00020018249	1388.81	1.22274	0.293413	4.16732	3.08e-05	0.000444567	Up
ENSOARG00020018738	531.936	1.15061	0.298219	3.85827	0.000114192	0.00122503	Up
ENSOARG00020000874	48.0403	1.90616	0.506911	3.76034	0.00016968	0.00165849	Up
ENSOARG00020001344	504.367	2.43259	0.354982	6.85272	7.25e-12	1.32e-09	Up
ENSOARG00020008790	31.0814	1.63193	0.627591	2.60031	0.00931408	0.0389273	Up
ENSOARG00020011438	799.584	1.59276	0.304635	5.22842	1.71e-07	6.14e-06	Up
ENSOARG00020013774	64.5323	1.66123	0.41305	4.02186	5.77e-05	0.000721981	Up
ENSOARG00020014119	196.183	1.11711	0.301578	3.70422	0.000212038	0.00198432	Up
ENSOARG00020017414	1859.27	1.00511	0.386932	2.59765	0.00938649	0.0391555	Up
ENSOARG00020009040	354.925	1.11894	0.301714	3.70862	0.000208394	0.00196022	Up
ENSOARG00020009216	44.0565	1.95989	0.478037	4.09988	4.13e-05	0.000552283	Up
ENSOARG00020011063	31.471	2.14708	0.475321	4.51713	6.27e-06	0.000122212	Up
ENSOARG00020012420	233.252	1.07447	0.264282	4.06561	4.79e-05	0.000619744	Up
ENSOARG00020016265	21.5098	2.22239	0.634635	3.50183	0.000462075	0.00369034	Up
ENSOARG00020016834	203.963	2.0246	0.337654	5.99609	2.02e-09	1.48e-07	Up
ENSOARG00020016923	35.3851	1.74256	0.471863	3.69294	0.000221674	0.00204491	Up
ENSOARG00020000169	881.139	2.10598	0.246391	8.54733	1.26e-17	1.98e-14	Up
ENSOARG00020000656	500.17	1.19251	0.255467	4.66795	3.04e-06	6.73e-05	Up
ENSOARG00020002011	126.086	1.26582	0.31396	4.0318	5.54e-05	0.000697194	Up
ENSOARG00020002799	46.6395	1.66616	0.459462	3.62632	0.000287492	0.00252497	Up
ENSOARG00020000179	1756.8	1.95511	0.259108	7.54552	4.5e-14	1.83e-11	Up
ENSOARG00020002843	138.733	1.26837	0.371891	3.41061	0.000648188	0.00479642	Up
ENSOARG00020003101	1329.34	1.36576	0.309937	4.40659	1.05e-05	0.000185341	Up
ENSOARG00020003575	1217.68	1.4259	0.272531	5.23208	1.68e-07	6.06e-06	Up
ENSOARG00020002900	183.274	1.0572	0.341294	3.09763	0.00195074	0.0116866	Up
ENSOARG00020006108	30.719	1.39884	0.516809	2.7067	0.00679566	0.030525	Up
ENSOARG00020001841	256.15	1.00675	0.342917	2.93583	0.00332656	0.0175638	Up
ENSOARG00020003906	187.362	1.11951	0.28768	3.8915	9.96e-05	0.00110515	Up
ENSOARG00020008439	36.2851	1.48805	0.487281	3.05377	0.00225983	0.0130236	Up
ENSOARG00020002263	92.2006	1.44329	0.352273	4.09708	4.18e-05	0.000556974	Up
ENSOARG00020000566	14941.9	1.15083	0.25067	4.59101	4.41e-06	9e-05	Up
ENSOARG00020002248	2159.77	1.79992	0.286457	6.28339	3.31e-10	3.15e-08	Up
ENSOARG00020002426	294.414	1.35108	0.293395	4.60499	4.12e-06	8.57e-05	Up
ENSOARG00020004748	649.617	1.78212	0.427263	4.171	3.03e-05	0.000440514	Up
ENSOARG00020006723	876.198	1.37861	0.288151	4.78433	1.72e-06	4.12e-05	Up
ENSOARG00020009952	18.4958	1.7432	0.563696	3.09244	0.00198516	0.0118378	Up
ENSOARG00020001599	359.656	1.48728	0.287222	5.17816	2.24e-07	7.65e-06	Up
ENSOARG00020005306	88.2642	1.24013	0.378251	3.27858	0.0010433	0.00701229	Up
ENSOARG00020000976	993.735	1.56349	0.361489	4.32514	1.52e-05	0.000247222	Up
ENSOARG00020004396	19.819	2.2803	0.59704	3.81934	0.000133809	0.00137502	Up
ENSOARG00020005741	427.57	1.04251	0.269205	3.87256	0.000107699	0.00117602	Up
ENSOARG00020009173	31.2585	1.38933	0.492177	2.82283	0.0047602	0.0232469	Up
ENSOARG00020011065	37.1725	1.69463	0.444535	3.81214	0.00013777	0.00140661	Up
ENSOARG00020018116	80.6333	1.20478	0.350319	3.43908	0.000583684	0.00441416	Up
ENSOARG00020003453	21.4448	1.53593	0.545393	2.8162	0.00485959	0.0236338	Up
ENSOARG00020014481	516.096	1.16655	0.303631	3.842	0.000122036	0.00128501	Up
ENSOARG00020008907	71.2623	1.26044	0.494087	2.55105	0.0107399	0.0434494	Up
ENSOARG00020014737	12.8879	1.92382	0.68072	2.82616	0.004711	0.0230745	Up
ENSOARG00020000680	146.748	1.24425	0.33385	3.72697	0.000193797	0.00184501	Up
ENSOARG00020003100	323.405	1.12864	0.293482	3.84569	0.000120213	0.0012698	Up
ENSOARG00020003277	333.651	1.06293	0.316824	3.35494	0.000793813	0.00566068	Up
ENSOARG00020001111	2041.2	1.14614	0.314855	3.64021	0.000272421	0.00242554	Up
ENSOARG00020003781	162.171	1.5263	0.306242	4.98396	6.23e-07	1.77e-05	Up
ENSOARG00020004495	289.055	1.70189	0.328163	5.1861	2.15e-07	7.45e-06	Up
ENSOARG00020007079	26.8907	1.59112	0.476299	3.34058	0.000836024	0.00587414	Up
ENSOARG00020012073	183.732	1.10592	0.307626	3.59501	0.000324375	0.00278876	Up
ENSOARG00020019551	201.937	1.45244	0.350767	4.14076	3.46e-05	0.000483645	Up
ENSOARG00020020420	23.7202	1.46139	0.561764	2.60143	0.00928353	0.0388853	Up
ENSOARG00020020737	121.772	1.40901	0.313383	4.49614	6.92e-06	0.000132099	Up
ENSOARG00020023652	75.4046	1.06692	0.360889	2.95636	0.0031129	0.0166281	Up
ENSOARG00020002128	116.947	1.24006	0.299383	4.14207	3.44e-05	0.0004815	Up
ENSOARG00020004919	35.8221	1.99765	0.486545	4.10578	4.03e-05	0.000543666	Up
ENSOARG00020005725	122.882	1.01951	0.393644	2.58993	0.00959946	0.0398173	Up
ENSOARG00020005841	47.2398	1.37684	0.42969	3.20427	0.00135406	0.00870206	Up
ENSOARG00020001733	237.711	1.0174	0.32317	3.1482	0.0016428	0.0101713	Up
ENSOARG00020013084	563.531	1.3125	0.275934	4.75657	1.97e-06	4.62e-05	Up
ENSOARG00020009633	73.9133	1.30839	0.356538	3.66972	0.000242813	0.00221758	Up
ENSOARG00020010690	386.142	1.20351	0.330852	3.63759	0.000275197	0.00244057	Up
ENSOARG00020007661	25.6168	1.40288	0.551231	2.545	0.0109279	0.044048	Up
ENSOARG00020007821	22.092	2.54302	0.572972	4.43829	9.07e-06	0.000164808	Up
ENSOARG00020010317	273.929	1.02531	0.298831	3.43108	0.000601193	0.0045217	Up
ENSOARG00020020002	267.71	1.42719	0.293484	4.86291	1.16e-06	3e-05	Up
ENSOARG00020009236	980.346	1.3391	0.295872	4.52593	6.01e-06	0.000118492	Up
ENSOARG00020018026	698.531	1.07688	0.290834	3.70272	0.000213303	0.00199276	Up
ENSOARG00020024663	391.919	1.12484	0.329539	3.41337	0.000641639	0.00475557	Up
ENSOARG00020012040	57.2034	1.22454	0.487666	2.51103	0.012038	0.0474615	Up
ENSOARG00020007703	111.019	1.262	0.341178	3.69893	0.000216507	0.00201584	Up
ENSOARG00020011806	3426.43	1.58873	0.325557	4.88002	1.06e-06	2.78e-05	Up
ENSOARG00020011999	301.216	1.10582	0.296307	3.73199	0.00018997	0.00181803	Up
ENSOARG00020016395	3641.74	1.44155	0.33161	4.34713	1.38e-05	0.000228416	Up
ENSOARG00020017221	329.764	1.02176	0.276497	3.69538	0.000219558	0.0020322	Up
ENSOARG00020021126	368.566	1.08424	0.301539	3.59568	0.000323541	0.00278595	Up
ENSOARG00020022058	1337.49	1.03438	0.352895	2.93111	0.00337749	0.0177783	Up
ENSOARG00020007179	137.924	1.60386	0.385012	4.16573	3.1e-05	0.000445541	Up
ENSOARG00020008046	265.486	1.15354	0.292753	3.94031	8.14e-05	0.000943895	Up
ENSOARG00020007190	148.072	1.06595	0.416929	2.55668	0.0105677	0.0429268	Up
ENSOARG00020009148	435.457	1.10591	0.322875	3.4252	0.000614336	0.00459853	Up
ENSOARG00020011620	113.112	1.02681	0.342297	2.99975	0.00270202	0.0149154	Up
ENSOARG00020021346	115.895	1.77665	0.344131	5.16272	2.43e-07	8.18e-06	Up
ENSOARG00020021703	48.7542	1.20609	0.411014	2.93443	0.00334163	0.0176064	Up
ENSOARG00020017971	110.42	1.61403	0.373023	4.32691	1.51e-05	0.000245976	Up
ENSOARG00020018864	45.9229	1.12083	0.408135	2.74622	0.00602864	0.0278533	Up
ENSOARG00020020351	152.841	1.24013	0.325131	3.81423	0.000136607	0.00139863	Up
ENSOARG00020021091	211.576	1.28236	0.300708	4.26449	2e-05	0.000312511	Up
ENSOARG00020006936	169.054	2.12653	0.309448	6.87202	6.33e-12	1.18e-09	Up
ENSOARG00020007573	173.193	1.7123	0.312253	5.48371	4.16e-08	2.01e-06	Up
ENSOARG00020008402	119.232	1.37241	0.434662	3.15743	0.00159167	0.00992175	Up
ENSOARG00020016982	4520.4	1.51847	0.250621	6.05881	1.37e-09	1.06e-07	Up
ENSOARG00020017086	5120.3	1.78751	0.258671	6.91038	4.83e-12	9.32e-10	Up
ENSOARG00020017135	3815.14	1.7693	0.248225	7.12784	1.02e-12	2.29e-10	Up
ENSOARG00020006697	459.274	1.91444	0.320987	5.96423	2.46e-09	1.74e-07	Up
ENSOARG00020020226	2108.93	1.36009	0.27983	4.86041	1.17e-06	3.02e-05	Up
ENSOARG00020023059	989.804	1.06022	0.236429	4.48428	7.32e-06	0.000138225	Up
ENSOARG00020002270	59.4095	1.88123	0.430029	4.37465	1.22e-05	0.000206711	Up
ENSOARG00020002406	177.485	1.22485	0.285972	4.28309	1.84e-05	0.000291193	Up
ENSOARG00020002558	565.221	1.17211	0.262592	4.46361	8.06e-06	0.000150201	Up
ENSOARG00020004236	326.521	2.48763	0.347088	7.16715	7.66e-13	1.83e-10	Up
ENSOARG00020001868	221.666	1.1873	0.321643	3.69134	0.000223074	0.00205609	Up
ENSOARG00020002265	175.69	1.45136	0.364405	3.98282	6.81e-05	0.000821106	Up
ENSOARG00020002857	703.908	1.36988	0.334974	4.08952	4.32e-05	0.000569925	Up
ENSOARG00020003083	279.357	1.1213	0.30944	3.62365	0.000290472	0.00254708	Up
ENSOARG00020017416	58.0687	1.00503	0.362857	2.76976	0.00560969	0.026372	Up
ENSOARG00020011470	65.5204	1.41529	0.359082	3.9414	8.1e-05	0.000940592	Up
ENSOARG00020008727	146.916	1.29858	0.303797	4.27452	1.92e-05	0.000301331	Up
ENSOARG00020010159	24.4358	1.45614	0.55172	2.63927	0.00830838	0.035701	Up
ENSOARG00020016491	21.7276	1.64335	0.554512	2.96361	0.00304057	0.0163014	Up
ENSOARG00020020085	71.1228	1.08591	0.378818	2.86658	0.00414932	0.0209188	Up
ENSOARG00020020223	56.63	1.73016	0.4781	3.61883	0.000295937	0.00258058	Up
ENSOARG00020001531	326.128	1.0265	0.322807	3.17991	0.00147319	0.00933132	Up
ENSOARG00020002219	64.3926	1.56428	0.41486	3.77063	0.000162839	0.00160446	Up
ENSOARG00020005749	95.5499	1.07889	0.354823	3.04065	0.00236068	0.0134567	Up
ENSOARG00020000471	854.179	1.20982	0.360903	3.3522	0.000801724	0.0057023	Up
ENSOARG00020002756	4954.12	1.22639	0.238421	5.14381	2.69e-07	8.94e-06	Up
ENSOARG00020002936	56.578	1.76063	0.429106	4.10302	4.08e-05	0.000546831	Up
ENSOARG00020003492	339.455	2.40127	0.343197	6.99676	2.62e-12	5.33e-10	Up
ENSOARG00020000682	1202.89	1.05391	0.260145	4.05125	5.09e-05	0.000652141	Up
ENSOARG00020001068	533.13	3.95545	0.982017	4.02788	5.63e-05	0.000707183	Up
ENSOARG00020001628	127.052	1.3986	0.366031	3.82099	0.000132915	0.00136976	Up
ENSOARG00020002474	115.713	1.52075	0.410133	3.70795	0.000208948	0.00196375	Up
ENSOARG00020003084	290.906	1.23889	0.292759	4.23179	2.32e-05	0.000353585	Up
ENSOARG00020000918	85.107	1.60452	0.425518	3.77076	0.000162752	0.00160446	Up
ENSOARG00020008597	492.396	1.21599	0.317736	3.82705	0.000129687	0.00134278	Up
ENSOARG00020000337	626.844	1.17715	0.296731	3.96708	7.28e-05	0.000863996	Up
ENSOARG00020000833	154.048	1.17755	0.411196	2.86372	0.00418703	0.0210616	Up
ENSOARG00020000852	24.801	1.60011	0.628308	2.5467	0.0108746	0.0438816	Up
ENSOARG00020005471	709.732	1.49597	0.323156	4.62926	3.67e-06	7.75e-05	Up
ENSOARG00020005927	353.138	1.03013	0.355034	2.9015	0.00371383	0.0192175	Up
ENSOARG00020008667	251.511	1.12852	0.439657	2.56682	0.0102636	0.0419081	Up
ENSOARG00020001820	225.884	1.28938	0.420572	3.06577	0.00217111	0.0126148	Up
ENSOARG00020001909	41.5181	1.48235	0.554276	2.67439	0.00748649	0.0330078	Up
ENSOARG00020002600	18.6653	1.49976	0.600384	2.498	0.0124897	0.0488744	Up
ENSOARG00020012845	213.476	1.17308	0.344141	3.40871	0.000652718	0.00482669	Up
ENSOARG00020018469	38.8632	2.34127	0.510056	4.59022	4.43e-06	9.02e-05	Up
ENSOARG00020000497	129.943	1.81541	0.354132	5.12636	2.95e-07	9.67e-06	Up
ENSOARG00020001536	22.8776	1.86858	0.7014	2.66407	0.00772013	0.0338344	Up
ENSOARG00020001725	360.86	1.21352	0.280171	4.33135	1.48e-05	0.000241416	Up
ENSOARG00020001977	38.196	1.11157	0.415511	2.67518	0.00746883	0.0329563	Up
ENSOARG00020002238	737.092	1.20478	0.297693	4.04704	5.19e-05	0.000663204	Up
ENSOARG00020005665	218.697	1.42597	0.317032	4.49786	6.86e-06	0.000131491	Up
ENSOARG00020008845	404.234	1.02195	0.287608	3.55329	0.000380441	0.00314773	Up
ENSOARG00020009720	704.617	1.3057	0.427179	3.05656	0.00223889	0.0129369	Up
ENSOARG00020012403	371.659	1.45713	0.350821	4.15349	3.27e-05	0.00046348	Up
ENSOARG00020014046	72.3069	1.06367	0.401843	2.64698	0.00812137	0.0352001	Up
ENSOARG00020016620	54.4129	1.28069	0.403968	3.17027	0.00152297	0.00959691	Up
ENSOARG00020007654	455.987	1.30842	0.298824	4.37856	1.19e-05	0.000204298	Up
ENSOARG00020008391	2598.6	1.02839	0.257094	4.00007	6.33e-05	0.000772923	Up
ENSOARG00020019023	124.337	1.49244	0.381575	3.91126	9.18e-05	0.00104299	Up
ENSOARG00020000181	168.11	1.50872	0.394093	3.82834	0.000129012	0.00133832	Up
ENSOARG00020000603	277.643	1.13193	0.294033	3.84966	0.00011828	0.0012542	Up
ENSOARG00020001947	214.578	1.05653	0.283429	3.72767	0.000193255	0.00184144	Up
ENSOARG00020000847	166.292	1.07518	0.319635	3.36378	0.000768839	0.0055292	Up
ENSOARG00020003071	204.079	2.04876	0.463236	4.4227	9.75e-06	0.000174564	Up
ENSOARG00020004416	316.801	1.03869	0.299889	3.4636	0.000533002	0.00409852	Up
ENSOARG00020019130	305.061	1.54003	0.305226	5.04554	4.52e-07	1.37e-05	Up
ENSOARG00020000880	253.926	1.12697	0.284706	3.95838	7.55e-05	0.000884603	Up
ENSOARG00020001256	173.854	1.14564	0.347398	3.29779	0.000974504	0.00665982	Up
ENSOARG00020001310	62.5444	1.6999	0.356194	4.77241	1.82e-06	4.31e-05	Up
ENSOARG00020002476	51.7139	3.0803	0.566317	5.43919	5.35e-08	2.43e-06	Up
ENSOARG00020002585	38.9224	1.38876	0.488286	2.84416	0.00445282	0.0221605	Up
ENSOARG00020008604	54.3875	1.46107	0.526764	2.77367	0.0055428	0.026147	Up
ENSOARG00020013188	214.99	1.29125	0.424324	3.04307	0.00234175	0.0133782	Up
ENSOARG00020010707	36.5694	2.11515	0.579601	3.64932	0.000262934	0.00235634	Up
ENSOARG00020010725	288.389	1.3458	0.419846	3.20545	0.00134849	0.00867644	Up
ENSOARG00020015885	39.5767	1.41806	0.514398	2.75674	0.00583809	0.0272015	Up
ENSOARG00020021451	145.411	2.41673	0.388063	6.22768	4.73e-10	4.16e-08	Up
ENSOARG00020003013	211.321	1.00519	0.267988	3.75088	0.000176218	0.00171023	Up
ENSOARG00020004466	69.6429	2.09548	0.363908	5.75826	8.5e-09	5.02e-07	Up
ENSOARG00020000191	126.404	1.24517	0.296163	4.20436	2.62e-05	0.000391165	Up
ENSOARG00020002628	721.08	1.28111	0.236951	5.40664	6.42e-08	2.82e-06	Up
ENSOARG00020002670	45.7443	1.44557	0.451695	3.20033	0.00137271	0.00881163	Up
ENSOARG00020002848	239.521	1.15801	0.36792	3.14744	0.00164706	0.0101862	Up
ENSOARG00020005017	25.5013	2.19658	0.52972	4.14668	3.37e-05	0.000473727	Up
ENSOARG00020000568	95.0112	1.47619	0.335427	4.40094	1.08e-05	0.00018865	Up
ENSOARG00020000676	112.92	2.6551	0.395654	6.71065	1.94e-11	2.94e-09	Up
ENSOARG00020000810	25.5395	1.52991	0.518123	2.9528	0.00314904	0.0167766	Up
ENSOARG00020001064	41.1584	2.04878	0.615565	3.3283	0.000873785	0.00606575	Up
ENSOARG00020005706	310.58	1.65047	0.316746	5.2107	1.88e-07	6.65e-06	Up
ENSOARG00020011486	119.815	1.21693	0.421429	2.88762	0.00388165	0.0198616	Up
ENSOARG00020013866	63.8704	1.10609	0.417783	2.64753	0.00810829	0.0351711	Up
ENSOARG00020014983	155.015	1.27159	0.357637	3.55555	0.000377196	0.00312558	Up
ENSOARG00020025823	542.218	1.08993	0.416291	2.61819	0.00883972	0.0374643	Up
ENSOARG00020025842	152.21	1.51867	0.291028	5.21829	1.81e-07	6.45e-06	Up
ENSOARG00020008751	61.7344	1.14185	0.374761	3.04687	0.0023124	0.0132571	Up
ENSOARG00020011837	94.3803	1.16317	0.327061	3.55644	0.000375919	0.00312402	Up
ENSOARG00020000579	8980.44	1.49189	0.316204	4.71812	2.38e-06	5.44e-05	Up
ENSOARG00020001411	145.908	1.66931	0.296679	5.62664	1.84e-08	9.86e-07	Up
ENSOARG00020006565	714.437	1.44376	0.246112	5.86628	4.46e-09	2.9e-07	Up
ENSOARG00020007611	129.66	1.1128	0.319878	3.47881	0.000503642	0.00393048	Up
ENSOARG00020025015	3187.99	1.71788	0.264377	6.49783	8.15e-11	9.96e-09	Up
ENSOARG00020014649	51.9825	1.98493	0.418801	4.73955	2.14e-06	4.94e-05	Up
ENSOARG00020022994	8808.81	1.35879	0.252598	5.37926	7.48e-08	3.18e-06	Up
ENSOARG00020015550	121.591	1.7322	0.466114	3.71627	0.000202189	0.00191167	Up
ENSOARG00020020658	1092.4	1.33949	0.314624	4.25742	2.07e-05	0.000320862	Up
ENSOARG00020023609	72.6052	1.69878	0.448794	3.78521	0.000153578	0.00153522	Up
ENSOARG00020023816	1951.38	1.63006	0.375411	4.34206	1.41e-05	0.00023305	Up
ENSOARG00020015731	74.2638	1.13598	0.412763	2.75213	0.00592088	0.0274825	Up
ENSOARG00020016906	287.642	1.23785	0.326852	3.78717	0.000152373	0.00152874	Up
ENSOARG00020019493	26.0032	1.26681	0.502898	2.51902	0.0117683	0.0465483	Up
ENSOARG00020019858	145.572	2.11503	0.305358	6.92639	4.32e-12	8.48e-10	Up
ENSOARG00020019997	535.046	1.35098	0.28698	4.70757	2.51e-06	5.67e-05	Up
ENSOARG00020021721	36.9132	2.3091	0.543069	4.25194	2.12e-05	0.000326833	Up
ENSOARG00020022040	307.116	1.67781	0.268264	6.25432	3.99e-10	3.6e-08	Up
ENSOARG00020015544	253.192	1.58028	0.335035	4.71678	2.4e-06	5.47e-05	Up
ENSOARG00020023444	338.889	1.86243	0.284126	6.55494	5.57e-11	7.56e-09	Up
ENSOARG00020025079	801.161	1.91062	0.342597	5.57688	2.45e-08	1.27e-06	Up
ENSOARG00020025135	17.4685	1.96081	0.628786	3.1184	0.00181833	0.0110047	Up
ENSOARG00020025702	124.507	2.32863	0.366238	6.35822	2.04e-10	2.18e-08	Up
ENSOARG00020020348	96.0857	1.29963	0.377947	3.43866	0.000584593	0.004418	Up
ENSOARG00020021464	18.0353	1.73803	0.619887	2.80378	0.00505073	0.0242948	Up
ENSOARG00020017081	149.883	1.53334	0.329141	4.6586	3.18e-06	6.93e-05	Up
ENSOARG00020023053	755.693	1.28516	0.246529	5.21303	1.86e-07	6.59e-06	Up
ENSOARG00020023326	133.176	1.40166	0.304721	4.59979	4.23e-06	8.72e-05	Up
ENSOARG00020011489	33.771	1.62507	0.589715	2.75569	0.00585686	0.0272543	Up
ENSOARG00020023380	24.8466	2.12223	0.509839	4.16254	3.15e-05	0.000450609	Up
ENSOARG00020018137	47.171	1.00016	0.391878	2.55223	0.0107035	0.0433503	Up
ENSOARG00020018794	15.1507	1.73461	0.615573	2.81787	0.00483429	0.0235524	Up
ENSOARG00020019454	52.3535	1.32288	0.415878	3.18094	0.00146798	0.00931984	Up
ENSOARG00020022385	236.574	2.04209	0.353538	5.77616	7.64e-09	4.59e-07	Up
ENSOARG00020025001	103.993	1.17586	0.388888	3.02366	0.00249735	0.0141042	Up
ENSOARG00020016580	42.785	1.64919	0.472163	3.49284	0.000477911	0.00377104	Up
ENSOARG00020018448	162.283	3.41978	0.888573	3.84862	0.000118783	0.00125711	Up
ENSOARG00020022090	14.9465	2.12202	0.707233	3.00046	0.00269572	0.0148982	Up
ENSOARG00020023332	31.7153	1.64191	0.552767	2.97035	0.00297457	0.0160454	Up
ENSOARG00020024827	101.96	1.26102	0.380698	3.31238	0.000925044	0.00637729	Up
ENSOARG00020016866	64.1498	1.32508	0.368818	3.59278	0.000327167	0.00280619	Up
ENSOARG00020018160	120.946	1.49271	0.363377	4.10788	3.99e-05	0.000540734	Up
ENSOARG00020014318	255.762	1.24215	0.328725	3.7787	0.000157651	0.00156881	Up
ENSOARG00020020218	67.7601	1.29059	0.430964	2.99467	0.00274744	0.0150979	Up
ENSOARG00020007084	451.148	1.53323	0.28949	5.29633	1.18e-07	4.62e-06	Up
ENSOARG00020004963	169.035	1.49481	0.311466	4.79929	1.59e-06	3.9e-05	Up
ENSOARG00020007903	110.593	1.59269	0.323329	4.92592	8.4e-07	2.29e-05	Up
ENSOARG00020016021	14.6503	1.60133	0.63651	2.51579	0.0118765	0.0469085	Up
ENSOARG00020016233	275.385	2.03426	0.329274	6.17802	6.49e-10	5.37e-08	Up
ENSOARG00020006302	194.247	1.48333	0.3366	4.40679	1.05e-05	0.000185341	Up
ENSOARG00020006364	158.742	1.05434	0.327078	3.22352	0.00126625	0.00823884	Up
ENSOARG00020000834	38.7126	2.1892	0.506233	4.32449	1.53e-05	0.000247593	Up
ENSOARG00020002859	131.089	1.01981	0.335675	3.03809	0.00238086	0.0135648	Up
ENSOARG00020001983	17.1323	2.10541	0.611423	3.44346	0.000574314	0.0043613	Up
ENSOARG00020001374	178.117	1.0452	0.298953	3.49622	0.000471908	0.00374124	Up
ENSOARG00020005286	1123.27	1.17354	0.262944	4.46307	8.08e-06	0.000150321	Up
ENSOARG00020010339	277.126	1.6354	0.374269	4.36959	1.24e-05	0.000210258	Up
ENSOARG00020010418	83.56	3.61857	0.432969	8.35758	6.4e-17	6.4e-14	Up
ENSOARG00020010533	158.008	1.65457	0.506594	3.26607	0.0010905	0.00726295	Up
ENSOARG00020010651	30.9811	2.6661	0.528229	5.04723	4.48e-07	1.37e-05	Up
ENSOARG00020011190	105.05	2.2438	0.329197	6.81596	9.36e-12	1.66e-09	Up
ENSOARG00020011218	145.975	1.93567	0.413905	4.6766	2.92e-06	6.49e-05	Up
ENSOARG00020011251	93.3344	1.97959	0.387886	5.10353	3.33e-07	1.08e-05	Up
ENSOARG00020011302	11.0866	2.23653	0.727248	3.07533	0.00210272	0.0123513	Up
ENSOARG00020011351	62.7597	2.07376	0.395212	5.24722	1.54e-07	5.7e-06	Up
ENSOARG00020011396	72.9935	1.72855	0.392791	4.40068	1.08e-05	0.00018865	Up
ENSOARG00020011433	53.7372	2.24835	0.463933	4.84628	1.26e-06	3.2e-05	Up
ENSOARG00020016555	79.0356	1.03331	0.38572	2.67891	0.00738612	0.032663	Up
ENSOARG00020022192	144.177	1.01689	0.300604	3.38282	0.00071746	0.00524199	Up
ENSOARG00020022741	32.5361	1.26191	0.448604	2.81296	0.00490879	0.0238099	Up
ENSOARG00020012839	52.1945	1.13286	0.393337	2.88013	0.00397516	0.0202932	Up
ENSOARG00020013958	56.1347	1.86461	0.42868	4.34965	1.36e-05	0.000226492	Up
ENSOARG00020023567	337.406	1.69228	0.3898	4.3414	1.42e-05	0.000233405	Up
ENSOARG00020024287	57.8468	1.87904	0.415715	4.52003	6.18e-06	0.000120975	Up
ENSOARG00020024486	28.1601	1.21923	0.479436	2.54304	0.0109891	0.0442625	Up
ENSOARG00020016174	390.988	1.22075	0.267839	4.55776	5.17e-06	0.000103742	Up
ENSOARG00020023069	76.29	1.17082	0.375536	3.11774	0.00182244	0.0110229	Up
ENSOARG00020023685	227.172	1.0429	0.270661	3.85314	0.000116613	0.00124372	Up
ENSOARG00020024081	16.2625	1.86485	0.654435	2.84955	0.00437806	0.0218525	Up
ENSOARG00020009330	29.6158	1.70532	0.547807	3.113	0.00185199	0.011177	Up
ENSOARG00020001390	673.16	2.36756	0.3181	7.4428	9.86e-14	3.19e-11	Up
ENSOARG00020002886	14.3018	1.69927	0.655691	2.59157	0.00955377	0.0397004	Up
ENSOARG00020003706	46.6037	1.06106	0.417549	2.54118	0.011048	0.0443535	Up
ENSOARG00020004489	79.7933	2.43842	0.422202	5.77547	7.67e-09	4.59e-07	Up
ENSOARG00020004582	283.269	2.46092	0.300163	8.1986	2.43e-16	1.91e-13	Up
ENSOARG00020007381	288.959	1.45359	0.301904	4.81474	1.47e-06	3.65e-05	Up
ENSOARG00020009917	1239.75	1.04207	0.252632	4.12485	3.71e-05	0.00051376	Up
ENSOARG00020013230	1026.96	1.57677	0.279283	5.64579	1.64e-08	9e-07	Up
ENSOARG00020013289	87.8516	1.92097	0.3976	4.83141	1.36e-06	3.42e-05	Up
ENSOARG00020014754	142.358	1.27112	0.316065	4.0217	5.78e-05	0.000721981	Up
ENSOARG00020024364	411.94	1.17154	0.281828	4.15692	3.23e-05	0.000459448	Up
ENSOARG00020007096	57.0832	1.71207	0.433826	3.94643	7.93e-05	0.000923015	Up
ENSOARG00020023088	1213.18	1.22134	0.230497	5.29873	1.17e-07	4.59e-06	Up
ENSOARG00020009920	307.204	1.13363	0.298862	3.79315	0.000148748	0.00149783	Up
ENSOARG00020010589	4389.65	1.34472	0.369321	3.64107	0.000271507	0.00241936	Up
ENSOARG00020011312	959.19	1.4002	0.283274	4.94292	7.7e-07	2.13e-05	Up
ENSOARG00020014721	1698.57	1.22748	0.287076	4.2758	1.9e-05	0.000300466	Up
ENSOARG00020015212	1424.8	1.33854	0.284064	4.71211	2.45e-06	5.58e-05	Up
ENSOARG00020016872	18.4695	1.46431	0.556773	2.62999	0.00853881	0.0365341	Up
ENSOARG00020018905	85.0522	2.1893	0.342732	6.38778	1.68e-10	1.83e-08	Up
ENSOARG00020019185	168.097	1.14254	0.324106	3.5252	0.000423161	0.00343654	Up
ENSOARG00020019993	322.366	1.01947	0.260517	3.91325	9.11e-05	0.00103762	Up
ENSOARG00020004580	294.39	1.07585	0.258055	4.16908	3.06e-05	0.00044337	Up
ENSOARG00020004617	141.326	1.1515	0.290448	3.96456	7.35e-05	0.000867546	Up
ENSOARG00020004638	62.5469	1.47934	0.453179	3.26435	0.00109714	0.00729392	Up
ENSOARG00020006264	107.948	1.02725	0.325507	3.15585	0.00160032	0.00995311	Up
ENSOARG00020000667	12.2226	1.84381	0.672194	2.74297	0.00608863	0.0280715	Up
ENSOARG00020000687	1738.44	1.19559	0.232076	5.15171	2.58e-07	8.63e-06	Up
ENSOARG00020000763	465.749	1.10528	0.255485	4.32623	1.52e-05	0.000246372	Up
ENSOARG00020001298	1127.39	1.13981	0.278952	4.08606	4.39e-05	0.000574669	Up
ENSOARG00020001650	1230.02	1.05844	0.295777	3.5785	0.000345568	0.00292522	Up
ENSOARG00020001677	128.258	1.07878	0.313595	3.44005	0.000581599	0.00440142	Up
ENSOARG00020010363	236.111	1.09799	0.266738	4.11636	3.85e-05	0.000526415	Up
ENSOARG00020010455	19.8337	1.73615	0.642623	2.70166	0.00689941	0.0309141	Up
ENSOARG00020011427	404.66	1.32321	0.348196	3.80018	0.000144589	0.001464	Up
ENSOARG00020008591	152.083	1.52618	0.342411	4.45716	8.31e-06	0.00015323	Up
ENSOARG00020008676	114.641	1.25863	0.498762	2.5235	0.0116193	0.0461225	Up
ENSOARG00020006974	181.197	1.49582	0.335333	4.4607	8.17e-06	0.000151475	Up
ENSOARG00020008446	860.769	1.26811	0.247137	5.13121	2.88e-07	9.48e-06	Up
ENSOARG00020009710	173.911	2.2533	0.380605	5.9203	3.21e-09	2.21e-07	Up
ENSOARG00020010029	406.372	1.84203	0.306569	6.00854	1.87e-09	1.4e-07	Up
ENSOARG00020010674	88.4116	1.86383	0.454764	4.09846	4.16e-05	0.000554335	Up
ENSOARG00020011002	83.2152	1.15166	0.323838	3.55627	0.000376155	0.00312402	Up
ENSOARG00020011123	209.808	1.44395	0.420694	3.4323	0.00059848	0.00450437	Up
ENSOARG00020013845	223.672	1.2778	0.280432	4.55655	5.2e-06	0.000104153	Up
ENSOARG00020020907	838.315	1.01437	0.272698	3.71977	0.000199405	0.00188859	Up
ENSOARG00020009037	1143.32	1.09794	0.274727	3.99648	6.43e-05	0.00078201	Up
ENSOARG00020017085	45.7418	1.97602	0.416525	4.74406	2.09e-06	4.84e-05	Up
ENSOARG00020021394	73.53	1.3325	0.401402	3.31962	0.000901405	0.00622995	Up
ENSOARG00020003576	84.0858	1.61115	0.392922	4.10043	4.12e-05	0.000551662	Up
ENSOARG00020010985	195.956	1.4495	0.291152	4.97848	6.41e-07	1.81e-05	Up
ENSOARG00020012402	834.716	1.29308	0.26017	4.97012	6.69e-07	1.88e-05	Up
ENSOARG00020012540	176.08	1.38571	0.298888	4.63621	3.55e-06	7.59e-05	Up
ENSOARG00020014039	56.4233	2.26984	0.448464	5.06135	4.16e-07	1.29e-05	Up
ENSOARG00020014187	356.637	1.46154	0.322172	4.53651	5.72e-06	0.000113516	Up
ENSOARG00020014997	121.585	1.05748	0.327015	3.23375	0.00122175	0.00797764	Up
ENSOARG00020015589	2275.64	1.80308	0.364432	4.94766	7.51e-07	2.08e-05	Up
ENSOARG00020015770	202.096	1.6562	0.348146	4.7572	1.96e-06	4.62e-05	Up
ENSOARG00020015927	39.766	1.3781	0.486813	2.83086	0.00464232	0.0228398	Up
ENSOARG00020017308	22.2492	1.35878	0.533638	2.54625	0.0108886	0.0439058	Up
ENSOARG00020011559	201.394	1.18652	0.30644	3.87194	0.000107975	0.00117787	Up
ENSOARG00020009858	726.88	1.38619	0.30114	4.60316	4.16e-06	8.62e-05	Up
ENSOARG00020010993	48.789	2.07027	0.420459	4.92384	8.49e-07	2.3e-05	Up
ENSOARG00020012504	17365.4	1.9868	0.292585	6.79051	1.12e-11	1.86e-09	Up
ENSOARG00020014441	201.792	1.12527	0.308165	3.65152	0.000260695	0.00234583	Up
ENSOARG00020015562	873.151	1.17817	0.286598	4.11089	3.94e-05	0.000535625	Up
ENSOARG00020007407	75.9227	1.03479	0.357472	2.89474	0.00379474	0.0195534	Up
ENSOARG00020013587	619.628	1.12928	0.282153	4.00237	6.27e-05	0.000767888	Up
ENSOARG00020014276	23.3505	1.59067	0.561057	2.83512	0.00458081	0.0226283	Up
ENSOARG00020018100	26.1683	1.63889	0.591128	2.77247	0.0055632	0.0262113	Up
ENSOARG00020018307	85.9011	2.28147	0.411234	5.54786	2.89e-08	1.45e-06	Up
ENSOARG00020020812	106.598	1.1169	0.395112	2.82679	0.00470172	0.0230496	Up
ENSOARG00020022354	127.482	1.45752	0.389894	3.73825	0.000185309	0.00178117	Up
ENSOARG00020022518	188.987	1.04396	0.298137	3.5016	0.000462468	0.00369034	Up
ENSOARG00020017412	27.6374	2.37782	0.55619	4.27519	1.91e-05	0.000300851	Up
ENSOARG00020018082	228.961	1.30713	0.302351	4.32322	1.54e-05	0.000248655	Up
ENSOARG00020013258	3232.84	1.8014	0.262942	6.85093	7.34e-12	1.32e-09	Up
ENSOARG00020013483	53.5663	2.12123	0.450621	4.70735	2.51e-06	5.67e-05	Up
ENSOARG00020021234	32.8466	1.97442	0.551575	3.57959	0.000344128	0.00291752	Up
ENSOARG00020021922	333.173	1.0347	0.298729	3.46368	0.000532848	0.00409852	Up
ENSOARG00020022987	52.1802	1.03113	0.378085	2.72725	0.00638641	0.0292239	Up
ENSOARG00020023175	34.8681	1.21972	0.483403	2.5232	0.0116293	0.0461314	Up
ENSOARG00020008120	93.0908	1.82136	0.360711	5.04937	4.43e-07	1.36e-05	Up
ENSOARG00020015309	48.182	1.45437	0.424179	3.42866	0.000606568	0.00454657	Up
ENSOARG00020021498	94.0917	1.40119	0.382639	3.66191	0.000250341	0.00226938	Up
ENSOARG00020024404	290.412	1.19676	0.260324	4.59719	4.28e-06	8.79e-05	Up
ENSOARG00020005121	201.526	1.25339	0.289184	4.33424	1.46e-05	0.000239696	Up
ENSOARG00020006221	268.889	1.19146	0.283365	4.20468	2.61e-05	0.000391149	Up
ENSOARG00020007756	198.161	1.07975	0.34172	3.15975	0.00157904	0.00986168	Up
ENSOARG00020011984	233.824	1.1028	0.320539	3.44045	0.000580753	0.00439804	Up
ENSOARG00020013394	45.907	1.8616	0.465315	4.00072	6.31e-05	0.000772411	Up
ENSOARG00020009456	121.865	1.61406	0.417792	3.8633	0.000111865	0.00120595	Up
ENSOARG00020010702	627.602	1.61573	0.277111	5.83062	5.52e-09	3.45e-07	Up
ENSOARG00020010417	420.913	1.11905	0.291279	3.84183	0.00012212	0.00128501	Up
ENSOARG00020011258	253.349	1.6707	0.370738	4.50642	6.59e-06	0.000127186	Up
ENSOARG00020011494	133.651	1.46517	0.349415	4.1932	2.75e-05	0.000405535	Up
ENSOARG00020009856	284.135	1.49519	0.346414	4.31619	1.59e-05	0.000255945	Up
ENSOARG00020015778	27.046	2.24952	0.645239	3.48634	0.000489676	0.0038474	Up
ENSOARG00020018319	127.955	1.41367	0.324084	4.36205	1.29e-05	0.000216311	Up
ENSOARG00020023501	79.9152	1.55676	0.395979	3.93143	8.44e-05	0.000972275	Up
ENSOARG00020008050	146.861	1.01357	0.282623	3.58631	0.000335391	0.00285852	Up
ENSOARG00020023244	91.8822	1.56451	0.467272	3.34817	0.000813461	0.00576341	Up
ENSOARG00020024761	1164.15	1.08688	0.263985	4.11721	3.83e-05	0.000525789	Up
ENSOARG00020003229	681.688	1.14407	0.276479	4.138	3.5e-05	0.000488269	Up
ENSOARG00020007145	37.7736	1.9065	0.616598	3.09196	0.00198837	0.0118505	Up
ENSOARG00020008222	108.991	1.03939	0.367192	2.83064	0.00464551	0.0228453	Up
ENSOARG00020016059	26.8999	1.66811	0.57694	2.89131	0.00383635	0.0197216	Up
ENSOARG00020009081	44.4812	2.951	0.487829	6.04925	1.46e-09	1.12e-07	Up
ENSOARG00020009627	423.796	1.47624	0.317959	4.64287	3.44e-06	7.39e-05	Up
ENSOARG00020013014	1039.95	1.02312	0.284569	3.59535	0.000323958	0.00278736	Up
ENSOARG00020017014	57.6345	1.22973	0.401123	3.06572	0.00217145	0.0126148	Up
ENSOARG00020004266	2018.43	1.56153	0.261352	5.97482	2.3e-09	1.64e-07	Up
ENSOARG00020011125	574.759	1.313	0.355515	3.69324	0.000221418	0.00204426	Up
ENSOARG00020016765	16.7707	1.87235	0.605128	3.09414	0.00197383	0.0117926	Up
ENSOARG00020003092	36.8959	1.19999	0.455665	2.6335	0.00845102	0.036229	Up
ENSOARG00020013127	188.904	1.21172	0.314323	3.85501	0.000115725	0.00123545	Up
ENSOARG00020019358	7485.02	1.11177	0.248649	4.47123	7.78e-06	0.000146432	Up
ENSOARG00020003383	56.3817	1.10778	0.37203	2.97766	0.00290459	0.0157412	Up
ENSOARG00020003461	312.38	1.45804	0.305607	4.77097	1.83e-06	4.34e-05	Up
ENSOARG00020004046	32.6069	1.35635	0.499228	2.71689	0.00658977	0.0298809	Up
ENSOARG00020004202	59.6853	1.70536	0.361416	4.71854	2.38e-06	5.44e-05	Up
ENSOARG00020004739	460.749	1.06842	0.259846	4.11173	3.93e-05	0.000534422	Up
ENSOARG00020004836	153.993	1.0074	0.335756	3.00041	0.0026962	0.0148982	Up
ENSOARG00020005174	65.0568	1.29283	0.454661	2.84351	0.00446196	0.0221807	Up
ENSOARG00020005226	148.005	1.0846	0.314472	3.44896	0.000562749	0.00428531	Up
ENSOARG00020007212	37.2225	2.98184	0.590374	5.05076	4.4e-07	1.35e-05	Up
ENSOARG00020015718	102.782	1.0219	0.370868	2.75542	0.0058616	0.0272649	Up
ENSOARG00020006099	212.532	1.05489	0.382107	2.76073	0.00576728	0.0269401	Up
ENSOARG00020006997	151.079	1.30841	0.332747	3.93213	8.42e-05	0.000970463	Up
ENSOARG00020013951	87.6255	1.21343	0.392501	3.09154	0.0019912	0.0118609	Up
ENSOARG00020009008	52.1084	1.17644	0.389066	3.02374	0.0024967	0.0141042	Up
ENSOARG00020012532	854.227	1.00554	0.249347	4.03268	5.51e-05	0.000695373	Up
ENSOARG00020015278	725.178	1.52167	0.436817	3.48354	0.00049482	0.00387455	Up
ENSOARG00020015929	672.976	1.2046	0.331442	3.63441	0.000278613	0.00245877	Up
ENSOARG00020021196	23.556	1.76407	0.526763	3.34888	0.000811395	0.00575248	Up
ENSOARG00020005476	106.942	1.18754	0.33354	3.56043	0.00037025	0.00308785	Up
ENSOARG00020011208	13.4734	1.7512	0.644355	2.71776	0.00657253	0.0298273	Up
ENSOARG00020014545	940.766	1.63614	0.32519	5.03133	4.87e-07	1.46e-05	Up
ENSOARG00020007109	1986.85	1.49615	0.309723	4.83061	1.36e-06	3.43e-05	Up
ENSOARG00020015103	63.0226	1.11608	0.388551	2.87242	0.0040734	0.0206126	Up
ENSOARG00020019835	309.368	2.0751	0.411531	5.04241	4.6e-07	1.39e-05	Up
ENSOARG00020009385	61.7857	1.66623	0.418963	3.97703	6.98e-05	0.000836752	Up
ENSOARG00020005678	26.4717	1.55223	0.47823	3.24579	0.00117126	0.00772134	Up
ENSOARG00020026119	671.558	1.32528	0.283761	4.67043	3.01e-06	6.66e-05	Up
ENSOARG00020026189	129.47	1.26005	0.34042	3.70146	0.000214359	0.00200092	Up
ENSOARG00020010750	493.602	2.14901	0.285414	7.52946	5.1e-14	2e-11	Up
ENSOARG00020012377	77.8527	1.29189	0.398602	3.24107	0.00119083	0.00781754	Up
ENSOARG00020013563	82.2428	1.05545	0.369418	2.85705	0.00427603	0.0214337	Up
ENSOARG00020013893	29.0911	1.45603	0.540066	2.69602	0.00701726	0.0312776	Up
ENSOARG00020003730	41.5283	1.35272	0.515659	2.62329	0.00870863	0.0370445	Up
ENSOARG00020005546	198.783	1.0305	0.308523	3.3401	0.000837496	0.00588066	Up
ENSOARG00020009464	61.4715	1.28462	0.398845	3.22085	0.00127811	0.00829643	Up
ENSOARG00020010540	90.0343	1.33987	0.362227	3.69898	0.000216464	0.00201584	Up
ENSOARG00020005220	364.478	1.08874	0.308456	3.52964	0.000416127	0.00339195	Up
ENSOARG00020005341	250.361	1.23418	0.301623	4.0918	4.28e-05	0.000566388	Up
ENSOARG00020007835	300.635	1.31307	0.341957	3.83987	0.000123097	0.00128912	Up
ENSOARG00020020149	75.9256	2.47353	0.555159	4.45553	8.37e-06	0.00015414	Up
ENSOARG00020022094	29.0306	1.56383	0.509817	3.06743	0.00215905	0.0125746	Up
ENSOARG00020003374	15.4343	1.73089	0.621645	2.78437	0.0053631	0.0254742	Up
ENSOARG00020004618	283.982	1.10369	0.28263	3.90508	9.42e-05	0.00106452	Up
ENSOARG00020006389	413.926	1.44034	0.258806	5.56531	2.62e-08	1.35e-06	Up
ENSOARG00020008377	270.44	1.07224	0.287346	3.73153	0.000190323	0.00181824	Up
ENSOARG00020013091	165.749	2.04861	0.329318	6.22075	4.95e-10	4.28e-08	Up
ENSOARG00020013177	648.738	1.8723	0.321816	5.81792	5.96e-09	3.68e-07	Up
ENSOARG00020020405	297.306	1.41904	0.288131	4.92496	8.44e-07	2.29e-05	Up
ENSOARG00020023594	107.068	1.87626	0.371128	5.05557	4.29e-07	1.33e-05	Up
ENSOARG00020019313	56.2883	1.05097	0.387049	2.71533	0.00662088	0.0299725	Up
ENSOARG00020021860	88.3048	1.48726	0.416704	3.5691	0.000358206	0.00300812	Up
ENSOARG00020024712	135.196	1.11544	0.313061	3.56302	0.000366616	0.00306563	Up
ENSOARG00020024786	81997	1.10854	0.312617	3.54598	0.000391152	0.00322663	Up
ENSOARG00020008497	243.693	2.0122	0.362144	5.55635	2.75e-08	1.4e-06	Up
ENSOARG00020008660	59.3679	1.13993	0.391219	2.9138	0.00357058	0.0186164	Up
ENSOARG00020008794	27.6714	1.3822	0.526978	2.62287	0.00871917	0.037075	Up
ENSOARG00020012715	119.147	1.69122	0.351326	4.81383	1.48e-06	3.66e-05	Up
ENSOARG00020014069	206.578	1.1792	0.382371	3.08391	0.00204297	0.0120777	Up
ENSOARG00020018709	80.0831	1.24784	0.349753	3.56777	0.000360028	0.00301973	Up
ENSOARG00020009467	31.2387	1.69104	0.471099	3.58956	0.000331232	0.00283442	Up
ENSOARG00020014031	657.955	1.51733	0.333761	4.54616	5.46e-06	0.000108829	Up
ENSOARG00020016612	108.451	1.40405	0.341312	4.11367	3.89e-05	0.000530643	Up
ENSOARG00020009090	70.3194	2.99339	0.410117	7.29887	2.9e-13	7.98e-11	Up
ENSOARG00020003849	105.629	1.29912	0.399077	3.25532	0.00113265	0.00749827	Up
ENSOARG00020016566	264.433	1.56294	0.263193	5.93837	2.88e-09	1.99e-07	Up
ENSOARG00020022612	209.243	1.76771	0.318531	5.54957	2.86e-08	1.44e-06	Up
ENSOARG00020023665	43.95	1.39868	0.448022	3.12191	0.00179684	0.010898	Up
ENSOARG00020013137	291.568	1.47944	0.258514	5.72285	1.05e-08	6.03e-07	Up
ENSOARG00020010582	83.5316	1.05307	0.356251	2.95599	0.00311663	0.0166361	Up
ENSOARG00020024823	452.435	1.62377	0.304536	5.33196	9.72e-08	3.91e-06	Up
ENSOARG00020006097	153.988	1.01801	0.340584	2.98901	0.00279879	0.0153233	Up
ENSOARG00020007584	135.453	1.53178	0.392365	3.90398	9.46e-05	0.00106791	Up
ENSOARG00020010637	195.121	1.36632	0.307839	4.43843	9.06e-06	0.000164808	Up
ENSOARG00020004240	88.6316	1.90993	0.406427	4.69933	2.61e-06	5.87e-05	Up
ENSOARG00020005389	2608.91	1.19551	0.355766	3.36037	0.000778375	0.00556865	Up
ENSOARG00020006219	82.8284	1.2907	0.448319	2.87898	0.00398969	0.0203387	Up
ENSOARG00020014851	44.5688	1.60187	0.416071	3.85	0.000118118	0.0012542	Up
ENSOARG00020022530	123.345	1.3964	0.30144	4.63243	3.61e-06	7.66e-05	Up
ENSOARG00020022555	153.139	1.41888	0.30628	4.63263	3.61e-06	7.66e-05	Up
ENSOARG00020022881	67.7568	1.14185	0.437016	2.61283	0.00897963	0.0379186	Up
ENSOARG00020007499	369.447	1.85463	0.314368	5.89956	3.64e-09	2.46e-07	Up
ENSOARG00020007771	17.7467	2.14443	0.602815	3.55736	0.000374607	0.00311587	Up
ENSOARG00020007841	241.154	1.20851	0.370305	3.26355	0.00110026	0.00731024	Up
ENSOARG00020008830	541.127	1.25971	0.350536	3.59368	0.000326045	0.00280066	Up
ENSOARG00020012291	123.237	1.52567	0.358364	4.25733	2.07e-05	0.000320862	Up
ENSOARG00020012638	17.0245	1.78001	0.583218	3.05205	0.00227288	0.0130842	Up
ENSOARG00020003725	161.283	1.4084	0.337832	4.16893	3.06e-05	0.00044337	Up
ENSOARG00020007480	160.311	2.27114	0.423687	5.36042	8.3e-08	3.45e-06	Up
ENSOARG00020009662	96.1726	1.03461	0.319123	3.24205	0.00118671	0.00779983	Up
ENSOARG00020011907	93.9952	1.25266	0.357233	3.50656	0.000453942	0.00363815	Up
ENSOARG00020010739	5046.69	1.30433	0.26316	4.95642	7.18e-07	2e-05	Up
ENSOARG00020016432	293.806	1.45971	0.367189	3.97537	7.03e-05	0.000841692	Up
ENSOARG00020004786	177.936	1.78041	0.427284	4.16682	3.09e-05	0.000444567	Up
ENSOARG00020005048	290.838	1.10503	0.285728	3.86741	0.00011	0.00119286	Up
ENSOARG00020011215	19.7108	1.56801	0.585552	2.67783	0.00741009	0.0327469	Up
ENSOARG00020005473	422.781	1.41097	0.36063	3.91252	9.13e-05	0.0010397	Up
ENSOARG00020005497	2410.94	1.11844	0.273303	4.09231	4.27e-05	0.000565816	Up
ENSOARG00020007612	213.986	1.19496	0.339675	3.51795	0.000434888	0.00351361	Up
ENSOARG00020008026	489.676	1.28601	0.277464	4.63488	3.57e-06	7.6e-05	Up
ENSOARG00020016800	1949.57	1.4534	0.27067	5.36962	7.89e-08	3.3e-06	Up
ENSOARG00020017542	69.8514	1.41277	0.428511	3.29693	0.000977495	0.00667196	Up
ENSOARG00020011526	49.5326	2.91142	0.559305	5.20544	1.94e-07	6.76e-06	Up
ENSOARG00020013545	24.5427	1.85787	0.538362	3.45096	0.000558592	0.0042566	Up
ENSOARG00020003249	155.558	3.0222	0.388113	7.78691	6.87e-15	3.6e-12	Up
ENSOARG00020003795	199.829	2.0304	0.323515	6.27606	3.47e-10	3.26e-08	Up
ENSOARG00020004061	453.235	1.2385	0.317805	3.89704	9.74e-05	0.00108817	Up
ENSOARG00020009760	59.6286	1.28639	0.36904	3.48577	0.000490722	0.00384878	Up
ENSOARG00020011128	14.9127	1.72436	0.62093	2.77706	0.0054853	0.0259314	Up
ENSOARG00020012895	48.664	2.0641	0.43142	4.78443	1.71e-06	4.12e-05	Up
ENSOARG00020006931	20.9838	1.79508	0.597559	3.00402	0.00266434	0.0147741	Up
ENSOARG00020011368	37.7409	1.28882	0.516436	2.49561	0.0125741	0.049117	Up
ENSOARG00020011914	63.9873	1.24582	0.4233	2.94312	0.00324918	0.0172433	Up
ENSOARG00020016393	70.5911	1.79595	0.408465	4.39683	1.1e-05	0.000191113	Up
ENSOARG00020004432	23.2277	2.05478	0.618344	3.32304	0.000890429	0.0061696	Up
ENSOARG00020004998	687.292	1.12304	0.28856	3.89189	9.95e-05	0.0011048	Up
ENSOARG00020005464	102.826	1.2068	0.357323	3.37732	0.000731952	0.00531608	Up
ENSOARG00020006259	60.3476	1.70285	0.443318	3.84114	0.000122465	0.00128592	Up
ENSOARG00020007666	26.4646	2.53858	0.545425	4.65432	3.25e-06	7.06e-05	Up
ENSOARG00020013366	241.171	1.02666	0.267065	3.84424	0.000120929	0.00127491	Up
ENSOARG00020014599	4591.53	1.0142	0.246244	4.11869	3.81e-05	0.000524376	Up
ENSOARG00020020217	122.105	2.31984	0.33597	6.9049	5.02e-12	9.52e-10	Up
ENSOARG00020020371	99.9136	1.43589	0.36593	3.92395	8.71e-05	0.0010009	Up
ENSOARG00020021979	40.6985	2.60337	0.502074	5.18523	2.16e-07	7.46e-06	Up
ENSOARG00020024264	22.5613	1.4364	0.556528	2.58101	0.00985124	0.0405861	Up
ENSOARG00020003201	62.9599	1.18009	0.389905	3.02662	0.00247304	0.0139956	Up
ENSOARG00020009634	680.033	1.34092	0.2793	4.80103	1.58e-06	3.87e-05	Up
ENSOARG00020012032	42.6983	1.2168	0.414494	2.93563	0.00332876	0.0175638	Up
ENSOARG00020014887	152.488	1.23478	0.311321	3.96624	7.3e-05	0.000866107	Up
ENSOARG00020014755	137.571	1.26098	0.299721	4.20716	2.59e-05	0.000387401	Up
ENSOARG00020003304	38.5204	1.26489	0.498999	2.53486	0.0112492	0.0450213	Up
ENSOARG00020005106	47.0737	1.61881	0.49385	3.27794	0.00104567	0.00702396	Up
ENSOARG00020015961	82.0144	1.28997	0.42779	3.01543	0.00256612	0.0143744	Up
ENSOARG00020019992	112.644	1.71154	0.351242	4.87282	1.1e-06	2.88e-05	Up
ENSOARG00020016093	13.6243	1.83586	0.653725	2.8083	0.00498035	0.0240454	Up
ENSOARG00020020332	125.918	1.06289	0.346255	3.06968	0.00214287	0.0125046	Up
ENSOARG00020021075	56.3609	1.41813	0.388119	3.65384	0.000258346	0.00232833	Up
ENSOARG00020021307	48.9899	1.48525	0.398124	3.73063	0.000191004	0.00182316	Up
ENSOARG00020011320	274.711	1.06952	0.304766	3.50931	0.000449275	0.00360864	Up
ENSOARG00020020558	34.3607	1.24169	0.433264	2.86589	0.00415836	0.0209461	Up
ENSOARG00020021006	84.456	1.86985	0.49425	3.78321	0.00015482	0.00154343	Up
ENSOARG00020023335	304.069	1.11229	0.28066	3.96311	7.4e-05	0.000870961	Up
ENSOARG00020006197	133.418	1.0293	0.304637	3.37879	0.000728055	0.00529827	Up
ENSOARG00020007197	160.545	1.46784	0.407778	3.59959	0.000318715	0.00274869	Up
ENSOARG00020009980	813.009	1.14623	0.261558	4.38234	1.17e-05	0.000201726	Up
ENSOARG00020017574	127.045	1.46555	0.409462	3.57921	0.000344632	0.00291955	Up
ENSOARG00020019863	95.1253	1.29202	0.323204	3.99752	6.4e-05	0.000779457	Up
ENSOARG00020004838	141.979	1.08451	0.290015	3.73949	0.000184393	0.00177547	Up
ENSOARG00020007570	60.9512	1.69967	0.416398	4.08185	4.47e-05	0.000582784	Up
ENSOARG00020008955	857.671	1.04801	0.268652	3.90101	9.58e-05	0.00107264	Up
ENSOARG00020025252	37.7268	1.64302	0.612668	2.68174	0.00732395	0.0324473	Up
ENSOARG00020025319	146.219	2.16875	0.41095	5.2774	1.31e-07	4.93e-06	Up
ENSOARG00020025410	61.7327	1.23557	0.462872	2.66936	0.00759957	0.0333992	Up
ENSOARG00020025426	53.5104	1.62543	0.517979	3.13803	0.00170087	0.0104719	Up
ENSOARG00020025540	3031.75	2.02094	0.390217	5.17903	2.23e-07	7.64e-06	Up
ENSOARG00020025584	35.4428	1.42936	0.51261	2.7884	0.00529686	0.0251922	Up
ENSOARG00020025636	144.228	1.02131	0.399719	2.55506	0.010617	0.0430351	Up
ENSOARG00020014360	219.118	1.32306	0.318345	4.15605	3.24e-05	0.000460595	Up
ENSOARG00020014665	254.731	1.92471	0.295831	6.50612	7.71e-11	9.53e-09	Up
ENSOARG00020021358	57.965	1.08941	0.395648	2.75347	0.00589674	0.0273906	Up
ENSOARG00020021605	59.4942	1.40181	0.370249	3.78613	0.000153009	0.00153232	Up
ENSOARG00020023784	53.5204	1.87337	0.496544	3.77282	0.000161414	0.00159611	Up
ENSOARG00020003717	86.4777	1.10157	0.349512	3.15174	0.00162299	0.0100713	Up
ENSOARG00020004248	108.411	2.13202	0.337139	6.32386	2.55e-10	2.6e-08	Up
ENSOARG00020003280	38.4779	2.3055	0.570512	4.04111	5.32e-05	0.000676358	Up
ENSOARG00020005897	47.5991	1.16687	0.420739	2.77339	0.00554761	0.0261585	Up
ENSOARG00020008646	332.904	1.09294	0.289548	3.77466	0.000160227	0.00158869	Up
ENSOARG00020009055	102.317	1.24543	0.35678	3.49074	0.00048168	0.00379681	Up
ENSOARG00020016036	104.412	1.65707	0.460772	3.59628	0.000322795	0.0027817	Up
ENSOARG00020015114	534.383	1.82706	0.346013	5.28032	1.29e-07	4.89e-06	Up
ENSOARG00020014305	776.891	1.24325	0.283367	4.38743	1.15e-05	0.000198308	Up
ENSOARG00020019072	42.6421	1.72087	0.443402	3.88105	0.000104006	0.00114137	Up
ENSOARG00020005890	197.777	1.26505	0.421009	3.00481	0.00265745	0.0147508	Up
ENSOARG00020006281	14283.2	1.12647	0.258953	4.3501	1.36e-05	0.000226372	Up
ENSOARG00020007591	19.7933	2.00637	0.650348	3.08508	0.002035	0.0120565	Up
ENSOARG00020013792	589.864	1.20159	0.306829	3.91617	9e-05	0.00102727	Up
ENSOARG00020006198	64.2518	1.43855	0.374529	3.84095	0.000122558	0.00128592	Up
ENSOARG00020007008	207.288	1.02356	0.320068	3.19796	0.00138405	0.00886858	Up
ENSOARG00020024831	103.708	1.54373	0.342835	4.50285	6.7e-06	0.00012889	Up
ENSOARG00020018190	95.4839	1.4179	0.327327	4.33175	1.48e-05	0.000241416	Up
ENSOARG00020018866	107.33	1.35908	0.328284	4.13995	3.47e-05	0.000484743	Up
ENSOARG00020021964	88.4846	1.32805	0.424042	3.1319	0.00173681	0.0106218	Up
ENSOARG00020022572	46.5515	1.72862	0.446889	3.86813	0.000109675	0.00119051	Up
ENSOARG00020004407	747.863	1.0627	0.302008	3.51877	0.000433551	0.00350538	Up
ENSOARG00020008157	214.627	1.58957	0.342682	4.63864	3.51e-06	7.53e-05	Up
ENSOARG00020012292	100.748	1.26166	0.391861	3.21967	0.0012834	0.0083258	Up
ENSOARG00020015007	231.371	1.45276	0.400574	3.62669	0.000287075	0.00252332	Up
ENSOARG00020011600	126.847	1.37628	0.372627	3.69345	0.000221231	0.00204426	Up
ENSOARG00020015806	121.168	2.00466	0.422097	4.74929	2.04e-06	4.76e-05	Up
ENSOARG00020015963	834.305	1.29589	0.279815	4.63124	3.63e-06	7.69e-05	Up
ENSOARG00020016558	3750.45	1.24877	0.408398	3.05772	0.00223028	0.0128939	Up
ENSOARG00020019965	112.921	1.59549	0.307132	5.1948	2.05e-07	7.13e-06	Up
ENSOARG00020021199	206.105	1.16789	0.44734	2.61075	0.0090343	0.0381202	Up
ENSOARG00020022772	69.8833	2.15527	0.5066	4.25438	2.1e-05	0.000324433	Up
ENSOARG00020022809	203.333	1.56945	0.268152	5.85283	4.83e-09	3.11e-07	Up
ENSOARG00020010130	347.498	1.19508	0.310478	3.84917	0.00011852	0.00125554	Up
ENSOARG00020010465	207.166	2.32983	0.368587	6.32096	2.6e-10	2.61e-08	Up
ENSOARG00020010535	97.5591	1.26231	0.336479	3.75153	0.00017576	0.00170729	Up
ENSOARG00020011850	54.3844	1.32143	0.471331	2.80362	0.00505321	0.0242961	Up
ENSOARG00020012035	260.968	1.35301	0.269159	5.0268	4.99e-07	1.49e-05	Up
ENSOARG00020012219	103.544	1.45118	0.345793	4.19669	2.71e-05	0.000401921	Up
ENSOARG00020012250	65.2077	1.36866	0.363859	3.76151	0.000168892	0.00165225	Up
ENSOARG00020012548	32.7058	1.24923	0.497439	2.51133	0.0120277	0.0474379	Up
ENSOARG00020017469	66.0652	1.36085	0.367131	3.70671	0.000209971	0.00197168	Up
ENSOARG00020022985	98.5043	1.09011	0.312107	3.49275	0.000478068	0.00377104	Up
ENSOARG00020023962	668.351	1.63224	0.445643	3.66266	0.000249612	0.0022665	Up
ENSOARG00020024683	346.936	2.47247	0.345793	7.15012	8.67e-13	2.03e-10	Up
ENSOARG00020011082	57.1443	1.47577	0.474241	3.11186	0.00185913	0.0112078	Up
ENSOARG00020011635	27.8417	2.55863	0.618658	4.13578	3.54e-05	0.000492388	Up
ENSOARG00020017842	379.369	1.14416	0.262089	4.36554	1.27e-05	0.000213209	Up
ENSOARG00020018062	185.766	1.18824	0.286086	4.15345	3.28e-05	0.00046348	Up
ENSOARG00020019378	194.787	1.24921	0.387471	3.22401	0.00126407	0.00823443	Up
ENSOARG00020019929	343.594	1.07409	0.299135	3.59066	0.000329839	0.0028269	Up
ENSOARG00020021606	737.916	1.10292	0.250616	4.40084	1.08e-05	0.00018865	Up
ENSOARG00020022164	78.7593	1.63345	0.407062	4.01277	6e-05	0.000743089	Up
ENSOARG00020023189	139.838	1.10546	0.309138	3.57594	0.000348977	0.00295088	Up
ENSOARG00020003515	174.72	1.05719	0.318647	3.31774	0.000907494	0.00626416	Up
ENSOARG00020003996	43.8476	1.5279	0.479138	3.18884	0.00142843	0.0091161	Up
ENSOARG00020005160	390.887	1.10056	0.311848	3.52917	0.000416865	0.00339293	Up
ENSOARG00020005934	78.3861	1.43199	0.357994	4.00004	6.33e-05	0.000772923	Up
ENSOARG00020012115	214.995	1.16901	0.297111	3.9346	8.33e-05	0.000962561	Up
ENSOARG00020015518	80.8107	1.4343	0.395419	3.62728	0.000286423	0.00251961	Up
ENSOARG00020017101	2824.35	2.21313	0.311549	7.10362	1.22e-12	2.57e-10	Up
ENSOARG00020017176	43.384	3.34606	0.534942	6.25499	3.98e-10	3.6e-08	Up
ENSOARG00020017662	70.5501	2.33772	0.437574	5.34246	9.17e-08	3.72e-06	Up
ENSOARG00020018858	230.493	1.4627	0.273226	5.35344	8.63e-08	3.55e-06	Up
ENSOARG00020020453	1964.72	1.21421	0.283387	4.28463	1.83e-05	0.000289603	Up
ENSOARG00020022044	91.6299	1.77148	0.385773	4.59202	4.39e-06	8.97e-05	Up
ENSOARG00020022954	183.996	1.25687	0.285588	4.40098	1.08e-05	0.00018865	Up
ENSOARG00020010351	45.3223	1.06737	0.420058	2.54101	0.0110533	0.0443586	Up
ENSOARG00020011554	432.175	1.0293	0.290896	3.53838	0.000402586	0.00329923	Up
ENSOARG00020012572	17.6842	1.75796	0.580302	3.02939	0.00245048	0.0139037	Up
ENSOARG00020015776	79.7711	1.35149	0.373056	3.62275	0.000291483	0.0025539	Up
ENSOARG00020021475	66.315	1.43515	0.397324	3.61204	0.000303796	0.00263866	Up
ENSOARG00020021504	140.819	1.49813	0.297529	5.03523	4.77e-07	1.44e-05	Up
ENSOARG00020010399	60.2874	1.57456	0.418326	3.76396	0.000167243	0.00163758	Up
ENSOARG00020011888	114.23	1.30561	0.365315	3.57394	0.000351655	0.00296989	Up
ENSOARG00020014379	57.9156	1.4447	0.445803	3.24066	0.00119252	0.00782398	Up
ENSOARG00020015521	55.8315	2.22459	0.415651	5.35206	8.7e-08	3.57e-06	Up
ENSOARG00020015707	79.0229	1.16696	0.405179	2.88011	0.00397536	0.0202932	Up
ENSOARG00020016119	92.3036	2.38633	0.35062	6.80605	1e-11	1.73e-09	Up
ENSOARG00020004589	145.176	1.07687	0.281974	3.81903	0.000133975	0.00137502	Up
ENSOARG00020004926	440.417	1.23649	0.308507	4.00798	6.12e-05	0.0007541	Up
ENSOARG00020012497	27.792	1.8902	0.65386	2.89083	0.00384224	0.0197334	Up
ENSOARG00020014146	1807	1.47631	0.306405	4.81815	1.45e-06	3.6e-05	Up
ENSOARG00020014480	27.4233	1.87002	0.514266	3.63629	0.000276594	0.00244881	Up
ENSOARG00020021604	89.7936	2.21423	0.508664	4.35304	1.34e-05	0.000223692	Up
ENSOARG00020004376	22.5395	1.93766	0.592438	3.27065	0.00107301	0.00718568	Up
ENSOARG00020010025	520.524	1.25611	0.336728	3.73033	0.000191229	0.00182372	Up
ENSOARG00020007884	42.8433	1.24521	0.494984	2.51567	0.0118807	0.0469085	Up
ENSOARG00020016619	273.052	1.49042	0.303711	4.90738	9.23e-07	2.48e-05	Up
ENSOARG00020020619	37.8211	1.17319	0.434283	2.70145	0.00690371	0.0309141	Up
ENSOARG00020020863	158.518	1.02845	0.303628	3.38721	0.000706068	0.00516218	Up
ENSOARG00020022963	83.7119	1.5841	0.444732	3.56192	0.000368151	0.00307613	Up
ENSOARG00020023691	108.066	1.10696	0.336728	3.28739	0.0010112	0.00683836	Up
ENSOARG00020021434	143.008	1.89195	0.307485	6.15299	7.6e-10	6.19e-08	Up
ENSOARG00020023901	422.048	1.03554	0.29612	3.49702	0.000470486	0.00373689	Up
ENSOARG00020003394	257.316	1.66964	0.320059	5.21664	1.82e-07	6.48e-06	Up
ENSOARG00020006421	86.1947	1.58279	0.421392	3.75611	0.000172576	0.00168231	Up
ENSOARG00020010152	253.899	1.18237	0.283672	4.16809	3.07e-05	0.00044442	Up
ENSOARG00020014264	595.991	1.75745	0.316203	5.55799	2.73e-08	1.4e-06	Up
ENSOARG00020006719	69.2957	1.01039	0.394098	2.56379	0.0103535	0.0421846	Up
ENSOARG00020006969	656.038	1.64581	0.303768	5.41799	6.03e-08	2.68e-06	Up
ENSOARG00020007227	110.306	1.06399	0.319373	3.3315	0.000863789	0.00601534	Up
ENSOARG00020017063	271.922	1.11962	0.307088	3.64591	0.000266448	0.00237813	Up
ENSOARG00020017489	20.0717	1.4643	0.566235	2.58603	0.00970892	0.04012	Up
ENSOARG00020017556	208.274	1.42738	0.341392	4.18105	2.9e-05	0.000424864	Up
ENSOARG00020017845	80.641	1.42431	0.523778	2.71931	0.00654192	0.0297437	Up
ENSOARG00020010119	17.2292	1.98423	0.599127	3.31187	0.000926751	0.00638506	Up
ENSOARG00020012760	541.672	1.21682	0.243122	5.00496	5.59e-07	1.64e-05	Up
ENSOARG00020013434	959.037	2.33949	0.378114	6.18725	6.12e-10	5.2e-08	Up
ENSOARG00020013555	2070.03	2.75731	0.264502	10.4245	1.92e-25	2.11e-21	Up
ENSOARG00020017785	82.5693	1.05805	0.35678	2.96554	0.0030215	0.0162229	Up
ENSOARG00020021622	49.3084	1.25314	0.408109	3.07059	0.00213635	0.0124823	Up
ENSOARG00020021807	171.527	1.35223	0.39756	3.40132	0.000670622	0.00494244	Up
ENSOARG00020025548	1526.25	1.88097	0.408962	4.59938	4.24e-06	8.73e-05	Up
ENSOARG00020007727	373.227	1.38248	0.301342	4.58775	4.48e-06	9.07e-05	Up
ENSOARG00020012393	226.611	1.04087	0.287566	3.6196	0.000295054	0.00257543	Up
ENSOARG00020017236	205.428	1.31532	0.376319	3.49521	0.000473683	0.00374991	Up
ENSOARG00020024094	219.498	1.23951	0.377716	3.28158	0.00103225	0.00695075	Up
ENSOARG00020025166	28.4822	1.56015	0.504791	3.09067	0.00199703	0.0118763	Up
ENSOARG00020018025	49.7126	1.55341	0.413998	3.75222	0.000175275	0.0017056	Up
ENSOARG00020023776	18.9728	1.56577	0.560888	2.79159	0.00524491	0.0250209	Up
ENSOARG00020024446	203.013	1.3773	0.274369	5.0199	5.17e-07	1.54e-05	Up
ENSOARG00020025873	453.867	1.34705	0.279038	4.82747	1.38e-06	3.46e-05	Up
ENSOARG00020022338	415.418	1.50503	0.335447	4.48665	7.24e-06	0.000137172	Up
ENSOARG00020025145	157.734	1.6044	0.436895	3.67227	0.000240405	0.00219742	Up
ENSOARG00020025501	152.185	1.54203	0.405774	3.80021	0.000144571	0.001464	Up
ENSOARG00020018320	35.119	1.48872	0.502753	2.96114	0.00306501	0.0164244	Up
ENSOARG00020024147	59.4475	3.11768	0.490792	6.35235	2.12e-10	2.24e-08	Up
ENSOARG00020025844	180.726	1.10007	0.273978	4.01518	5.94e-05	0.000736373	Up
ENSOARG00020025863	70.4108	1.01011	0.404749	2.49566	0.0125724	0.049117	Up
ENSOARG00020025936	228.901	1.82601	0.503394	3.62739	0.000286296	0.00251961	Up
ENSOARG00020014963	108.655	1.44254	0.396942	3.63414	0.00027891	0.00245942	Up
ENSOARG00020015926	441.586	1.01445	0.281304	3.60624	0.000310665	0.00268771	Up
ENSOARG00020018717	58.8307	1.26161	0.392132	3.2173	0.00129405	0.00837514	Up
ENSOARG00020010676	658.712	1.07564	0.248198	4.33377	1.47e-05	0.000239845	Up
ENSOARG00020011968	35.0581	1.34153	0.524874	2.55591	0.010591	0.0430013	Up
ENSOARG00020012503	340.886	1.39129	0.277594	5.01197	5.39e-07	1.59e-05	Up
ENSOARG00020024978	275.468	1.10274	0.264645	4.16685	3.09e-05	0.000444567	Up
ENSOARG00020025164	101.098	2.49244	0.381152	6.53923	6.18e-11	8.19e-09	Up
ENSOARG00020025794	51.6652	1.31806	0.476777	2.76452	0.00570061	0.0267081	Up
ENSOARG00020025950	231.399	1.2692	0.421984	3.00769	0.00263239	0.0146561	Up
ENSOARG00020013605	855.734	1.70109	0.426982	3.98398	6.78e-05	0.000818891	Up
ENSOARG00020019822	281.471	1.28796	0.319779	4.02765	5.63e-05	0.000707183	Up
ENSOARG00020012508	1427.34	1.15518	0.280804	4.11385	3.89e-05	0.000530643	Up
ENSOARG00020026048	43.946	1.41496	0.501517	2.82135	0.00478215	0.0233294	Up
ENSOARG00020003062	156.988	1.05514	0.351362	3.00301	0.00267321	0.0148009	Up
ENSOARG00020011491	213.973	1.99545	0.307888	6.48108	9.11e-11	1.08e-08	Up
ENSOARG00020025373	294.831	1.27285	0.266454	4.77699	1.78e-06	4.24e-05	Up
ENSOARG00020025451	75.6492	1.67989	0.345069	4.86828	1.13e-06	2.93e-05	Up
ENSOARG00020026058	54.5644	1.75657	0.472074	3.72097	0.000198462	0.00188291	Up
ENSOARG00020014316	471.769	2.06331	0.31661	6.51688	7.18e-11	9.03e-09	Up
ENSOARG00020015692	108.558	1.37384	0.324211	4.23751	2.26e-05	0.000346621	Up
ENSOARG00020019576	164.209	1.48486	0.387486	3.83203	0.000127089	0.00132269	Up
ENSOARG00020025563	61.1934	1.48198	0.395262	3.74936	0.000177287	0.00171757	Up
ENSOARG00020025593	253.356	1.33045	0.323424	4.11366	3.89e-05	0.000530643	Up
ENSOARG00020010882	148.536	2.04061	0.358428	5.69322	1.25e-08	6.99e-07	Up
ENSOARG00020019562	30.3151	1.45984	0.498865	2.92632	0.00343001	0.0179773	Up
ENSOARG00020020662	32.2202	1.6753	0.529258	3.16538	0.00154882	0.0097174	Up
ENSOARG00020022783	35.5937	1.32563	0.50174	2.64207	0.00824012	0.0355528	Up
ENSOARG00020012142	71.2446	2.70249	0.545401	4.95505	7.23e-07	2.01e-05	Up
ENSOARG00020020494	56.2595	1.92053	0.399618	4.8059	1.54e-06	3.79e-05	Up
ENSOARG00020021817	69.821	2.15773	0.424527	5.08266	3.72e-07	1.18e-05	Up
ENSOARG00020021943	53.4306	1.59182	0.39994	3.98014	6.89e-05	0.000828601	Up
ENSOARG00020010038	115.215	1.34852	0.321802	4.19052	2.78e-05	0.000409478	Up
ENSOARG00020013136	57.9545	1.14316	0.440525	2.59499	0.00945934	0.0393847	Up
ENSOARG00020013875	73.265	2.23237	0.514939	4.33521	1.46e-05	0.000239348	Up
ENSOARG00020026233	76.5961	2.32511	0.376654	6.17306	6.7e-10	5.5e-08	Up
ENSOARG00020026357	254.501	1.04997	0.310937	3.37678	0.000733395	0.00532304	Up
ENSOARG00020026435	175.547	1.01587	0.357506	2.84155	0.00448952	0.0222782	Up
ENSOARG00020010024	322.407	1.46043	0.35156	4.15413	3.27e-05	0.000463283	Up
ENSOARG00020011305	43.127	1.72107	0.477006	3.60808	0.000308473	0.00267084	Up
ENSOARG00020021009	33.477	2.26438	0.482552	4.6925	2.7e-06	6.04e-05	Up
ENSOARG00020022344	23.297	2.6606	0.588789	4.51877	6.22e-06	0.000121483	Up
ENSOARG00020023412	106.201	1.13087	0.345892	3.26942	0.00107767	0.0072081	Up
ENSOARG00020010194	64.1768	1.4642	0.449362	3.25839	0.00112046	0.00742202	Up
ENSOARG00020011609	458.067	1.03081	0.260174	3.962	7.43e-05	0.000874073	Up
ENSOARG00020012722	67.9244	1.65839	0.414028	4.00551	6.19e-05	0.000761148	Up
ENSOARG00020012774	1065.89	1.71679	0.27554	6.23062	4.65e-10	4.15e-08	Up
ENSOARG00020015243	298.17	1.83715	0.304338	6.03654	1.57e-09	1.2e-07	Up
ENSOARG00020016228	445.816	1.00556	0.290305	3.46381	0.000532574	0.00409852	Up
ENSOARG00020021092	41.5179	2.553	0.44587	5.72588	1.03e-08	5.96e-07	Up
ENSOARG00020024562	313.847	1.13983	0.286346	3.98059	6.87e-05	0.000827952	Up
ENSOARG00020024866	58.4284	1.14432	0.45685	2.5048	0.012252	0.0481325	Up
ENSOARG00020022448	307.529	1.30198	0.316237	4.11711	3.84e-05	0.000525789	Up
ENSOARG00020010781	192.263	1.66493	0.333015	4.99958	5.75e-07	1.66e-05	Up
ENSOARG00020015347	113.57	1.1822	0.394187	2.99909	0.00270787	0.0149402	Up
ENSOARG00020017805	1561.65	1.14946	0.325588	3.53042	0.000414898	0.00338443	Up
ENSOARG00020024932	423.216	1.44742	0.315828	4.58293	4.59e-06	9.27e-05	Up
ENSOARG00020010685	140.652	1.51514	0.440839	3.43695	0.000588297	0.00443684	Up
ENSOARG00020016985	5590.24	1.43543	0.324448	4.42423	9.68e-06	0.00017362	Up
ENSOARG00020017573	225.07	1.27457	0.352306	3.6178	0.000297113	0.00258835	Up
ENSOARG00020021566	327.069	2.0387	0.309493	6.58723	4.48e-11	6.16e-09	Up
ENSOARG00020021658	1274.24	1.55071	0.301882	5.13679	2.79e-07	9.23e-06	Up
ENSOARG00020021729	43.3328	1.96626	0.582151	3.37758	0.000731279	0.0053147	Up
ENSOARG00020021765	31.7543	1.4428	0.571771	2.52339	0.0116229	0.0461225	Up
ENSOARG00020021814	151.072	1.63131	0.349916	4.66199	3.13e-06	6.86e-05	Up
ENSOARG00020020911	234.999	1.2362	0.278342	4.44131	8.94e-06	0.000163322	Up
ENSOARG00020024710	17.2502	2.69667	0.658266	4.09662	4.19e-05	0.000557114	Up
ENSOARG00020025187	550.116	1.35705	0.301607	4.49939	6.81e-06	0.000130778	Up
ENSOARG00020025249	423.501	1.31397	0.267783	4.90686	9.25e-07	2.48e-05	Up
ENSOARG00020025286	362.301	1.99204	0.273602	7.28079	3.32e-13	8.69e-11	Up
ENSOARG00020011582	124.829	2.51253	0.385605	6.51581	7.23e-11	9.03e-09	Up
ENSOARG00020013542	30.1977	1.52672	0.466793	3.27065	0.00107302	0.00718568	Up
ENSOARG00020013705	692.629	1.08613	0.248082	4.3781	1.2e-05	0.000204413	Up
ENSOARG00020024220	192.532	1.73151	0.274715	6.30294	2.92e-10	2.84e-08	Up
ENSOARG00020013450	3468.98	1.2145	0.276684	4.38949	1.14e-05	0.000196743	Up
ENSOARG00020019931	337.551	1.0979	0.301235	3.64465	0.000267757	0.00238788	Up
ENSOARG00020021781	231.177	1.14904	0.363852	3.15797	0.00158869	0.00990884	Up
ENSOARG00020022622	17.6246	1.57629	0.57833	2.72559	0.00641876	0.0293438	Up
ENSOARG00020012671	248.508	1.09579	0.287862	3.80664	0.000140868	0.00143159	Up
ENSOARG00020013182	87.4446	1.21107	0.442588	2.73634	0.00621273	0.0285054	Up
ENSOARG00020021487	815.372	2.14893	0.844937	2.5433	0.0109809	0.0442457	Up
ENSOARG00020022019	1395.14	1.59635	0.247086	6.46072	1.04e-10	1.21e-08	Up
ENSOARG00020022159	1852.91	1.09678	0.249152	4.40204	1.07e-05	0.00018865	Up
ENSOARG00020022450	529.213	1.86516	0.418855	4.45299	8.47e-06	0.000155712	Up
ENSOARG00020022770	79.2972	1.02875	0.341697	3.01071	0.00260639	0.0145408	Up
ENSOARG00020023656	35.1889	2.06974	0.540545	3.82898	0.000128675	0.00133609	Up
ENSOARG00020024075	68.3598	1.07451	0.388465	2.76603	0.00567436	0.0266191	Up
ENSOARG00020024120	205.677	1.8937	0.318144	5.95234	2.64e-09	1.85e-07	Up
ENSOARG00020007064	23.8394	1.48955	0.50194	2.96759	0.00300144	0.0161546	Up
ENSOARG00020007482	6401.56	1.5211	0.271656	5.59935	2.15e-08	1.14e-06	Up
ENSOARG00020013786	312.672	1.13116	0.27829	4.06468	4.81e-05	0.000621499	Up
ENSOARG00020015959	30.0788	1.8081	0.550468	3.28466	0.00102106	0.00687962	Up
ENSOARG00020015988	473.524	1.54105	0.282243	5.46	4.76e-08	2.24e-06	Up
ENSOARG00020016046	63.1814	1.84241	0.434542	4.23988	2.24e-05	0.000343453	Up
ENSOARG00020016076	77.2005	1.24692	0.383647	3.25018	0.0011533	0.00762581	Up
ENSOARG00020016121	24.7288	1.37619	0.506559	2.71675	0.0065927	0.0298818	Up
ENSOARG00020016418	1172.44	1.2218	0.292519	4.17681	2.96e-05	0.000431695	Up
ENSOARG00020016588	180.095	2.53937	0.431001	5.89178	3.82e-09	2.55e-07	Up
ENSOARG00020019092	97.4235	1.27395	0.458596	2.77793	0.00547072	0.0258736	Up
ENSOARG00020021143	269.013	1.27675	0.326392	3.91171	9.16e-05	0.00104213	Up
ENSOARG00020021253	139.077	1.53556	0.350197	4.38485	1.16e-05	0.000199745	Up
ENSOARG00020014394	39.1824	1.75283	0.534825	3.27738	0.00104774	0.00702923	Up
ENSOARG00020015905	88.0794	1.43243	0.369614	3.87549	0.000106412	0.00116312	Up
ENSOARG00020006786	58.7126	1.47146	0.375409	3.91962	8.87e-05	0.00101586	Up
ENSOARG00020007590	73.2281	1.5232	0.383715	3.96961	7.2e-05	0.000857656	Up
ENSOARG00020009577	41.2049	1.40874	0.423725	3.32464	0.000885319	0.00614193	Up
ENSOARG00020012591	322.764	1.04291	0.353383	2.95122	0.00316519	0.0168545	Up
ENSOARG00020024322	93.6704	1.44129	0.356954	4.03774	5.4e-05	0.000684144	Up
ENSOARG00020024600	107.138	1.03156	0.355547	2.90133	0.00371588	0.0192191	Up
ENSOARG00020024825	43.7003	1.26428	0.413713	3.05592	0.00224368	0.0129577	Up
ENSOARG00020025014	64.7213	2.23866	0.361864	6.18648	6.15e-10	5.2e-08	Up
ENSOARG00020008679	104.888	1.21181	0.446453	2.71431	0.00664139	0.030053	Up
ENSOARG00020020630	43.0875	1.33526	0.428693	3.11472	0.00184122	0.0111303	Up
ENSOARG00020022444	41.4908	1.33996	0.492627	2.72003	0.00652765	0.0297094	Up
ENSOARG00020008275	60.2992	2.09691	0.399241	5.25225	1.5e-07	5.6e-06	Up
ENSOARG00020015803	258.358	1.23418	0.26537	4.6508	3.31e-06	7.16e-05	Up
ENSOARG00020017264	45.766	1.64462	0.462517	3.5558	0.000376831	0.00312491	Up
ENSOARG00020021749	194.383	1.33642	0.474793	2.81475	0.00488158	0.0237246	Up
ENSOARG00020023576	111.311	1.06281	0.334823	3.17426	0.00150222	0.00948241	Up
ENSOARG00020025505	545.418	1.51194	0.266069	5.6825	1.33e-08	7.41e-07	Up
ENSOARG00020025517	56.4006	1.2024	0.457522	2.62807	0.00858719	0.0366414	Up
ENSOARG00020007273	51.8311	2.31878	0.428386	5.41284	6.2e-08	2.75e-06	Up
ENSOARG00020009619	52.8885	1.30032	0.390362	3.33106	0.000865164	0.00602111	Up
ENSOARG00020014640	614.695	1.15762	0.242006	4.78342	1.72e-06	4.13e-05	Up
ENSOARG00020025098	124.146	1.19498	0.342798	3.48596	0.000490376	0.00384878	Up
ENSOARG00020014603	104.447	1.78706	0.330388	5.40896	6.34e-08	2.8e-06	Up
ENSOARG00020022651	68.9366	1.03664	0.374061	2.7713	0.00558323	0.0262701	Up
ENSOARG00020009721	870.221	1.03163	0.305548	3.37631	0.000734644	0.00532859	Up
ENSOARG00020010814	483.769	1.49944	0.397968	3.76774	0.000164731	0.00161731	Up
ENSOARG00020011110	503.405	1.4323	0.345232	4.14881	3.34e-05	0.000471138	Up
ENSOARG00020014519	52.7642	1.96229	0.440159	4.45813	8.27e-06	0.000152791	Up
ENSOARG00020024238	97.5995	1.21006	0.34613	3.49597	0.000472349	0.00374204	Up
ENSOARG00020024415	549.767	1.23244	0.309824	3.97788	6.95e-05	0.000834682	Up
ENSOARG00020025388	106.203	1.05844	0.30496	3.47075	0.000519	0.00402179	Up
ENSOARG00020025951	108.907	1.18434	0.360105	3.28888	0.00100586	0.00681484	Up
ENSOARG00020026070	2735.07	1.84337	0.286844	6.4264	1.31e-10	1.45e-08	Up
ENSOARG00020015842	120.157	1.43212	0.370408	3.86634	0.000110483	0.00119456	Up
ENSOARG00020006619	591.763	1.36407	0.278055	4.90576	9.31e-07	2.48e-05	Up
ENSOARG00020014608	152.826	1.35947	0.391947	3.4685	0.000523376	0.00404999	Up
ENSOARG00020015451	221.912	1.19543	0.285081	4.19331	2.75e-05	0.000405535	Up
ENSOARG00020015709	26.3192	2.07399	0.555016	3.73681	0.000186368	0.00178822	Up
ENSOARG00020021483	468.415	1.18639	0.263928	4.49512	6.95e-06	0.000132507	Up
ENSOARG00020022570	585.768	1.18807	0.295824	4.01615	5.92e-05	0.00073457	Up
ENSOARG00020006403	242.731	1.32035	0.261581	5.04757	4.47e-07	1.37e-05	Up
ENSOARG00020006859	185.325	1.27706	0.320285	3.98727	6.68e-05	0.000808532	Up
ENSOARG00020013895	1344.01	1.43335	0.271422	5.28089	1.29e-07	4.89e-06	Up
ENSOARG00020021175	176.727	1.02273	0.297735	3.43503	0.000592479	0.00446532	Up
ENSOARG00020021324	229.056	1.54318	0.341834	4.51443	6.35e-06	0.000123125	Up
ENSOARG00020011352	1527.52	1.07821	0.245184	4.39756	1.09e-05	0.000190771	Up
ENSOARG00020011852	66.9081	2.27089	0.410983	5.52552	3.29e-08	1.62e-06	Up
ENSOARG00020012324	178.168	1.51313	0.336483	4.49689	6.9e-06	0.000131864	Up
ENSOARG00020012916	147.71	1.20012	0.308618	3.88869	0.000100786	0.00111193	Up
ENSOARG00020013368	242.392	1.32851	0.293177	4.53144	5.86e-06	0.000115859	Up
ENSOARG00020013487	1030.56	1.10034	0.258299	4.25996	2.04e-05	0.000318064	Up
ENSOARG00020013703	2047	1.31799	0.379613	3.47192	0.000516747	0.00400998	Up
ENSOARG00020021520	417.105	1.33459	0.266066	5.01601	5.28e-07	1.56e-05	Up
ENSOARG00020008975	321.235	1.61169	0.28468	5.66141	1.5e-08	8.25e-07	Up
ENSOARG00020009054	158.214	2.41105	0.365771	6.5917	4.35e-11	6.05e-09	Up
ENSOARG00020011463	258.695	1.64355	0.280207	5.86549	4.48e-09	2.9e-07	Up
ENSOARG00020011721	6051.54	1.01944	0.251004	4.06145	4.88e-05	0.000627938	Up
ENSOARG00020017125	208.608	1.07263	0.397812	2.69632	0.00701093	0.031262	Up
ENSOARG00020024619	55.168	1.24766	0.412098	3.02758	0.00246523	0.0139658	Up
ENSOARG00020014995	69.1264	1.14421	0.403759	2.8339	0.00459838	0.0226642	Up
ENSOARG00020015119	37.0747	1.30343	0.455785	2.85974	0.00423989	0.0212788	Up
ENSOARG00020022703	49.0768	2.12841	0.467933	4.54855	5.4e-06	0.0001078	Up
ENSOARG00020011341	47.4057	1.58358	0.466113	3.39742	0.000680252	0.00500673	Up
ENSOARG00020024595	55.7597	2.42991	0.591826	4.10578	4.03e-05	0.000543666	Up
ENSOARG00020025699	97.3225	1.29284	0.344021	3.75802	0.000171263	0.00167099	Up
ENSOARG00020017155	525.161	1.37662	0.252349	5.45522	4.89e-08	2.26e-06	Up
ENSOARG00020020982	17.3659	2.21858	0.626469	3.54141	0.000397993	0.00327508	Up
ENSOARG00020019887	18.8202	1.96185	0.615557	3.18711	0.00143702	0.00916028	Up
ENSOARG00020014059	113.385	1.7201	0.446063	3.85619	0.00011517	0.00123375	Up
ENSOARG00020019907	135.827	1.79669	0.353621	5.08085	3.76e-07	1.18e-05	Up
ENSOARG00020020987	55.9239	1.26182	0.429955	2.93477	0.00333794	0.0175954	Up
ENSOARG00020021661	26.9102	2.62628	0.539306	4.86974	1.12e-06	2.92e-05	Up
ENSOARG00020021901	48.7702	1.57829	0.530515	2.97502	0.00292968	0.0158459	Up
ENSOARG00020009447	727.3	1.2136	0.281313	4.31405	1.6e-05	0.000257979	Up
ENSOARG00020013519	83.059	1.63473	0.355161	4.60279	4.17e-06	8.62e-05	Up
ENSOARG00020014160	75.927	1.66045	0.398639	4.1653	3.11e-05	0.000445782	Up
ENSOARG00020020325	154.193	1.27755	0.334735	3.81659	0.00013531	0.00138665	Up
ENSOARG00020020570	633.316	1.87047	0.357376	5.2339	1.66e-07	6.02e-06	Up
ENSOARG00020020921	244.274	1.08153	0.296218	3.65111	0.000261108	0.00234762	Up
ENSOARG00020021589	25.0442	2.00546	0.617457	3.24793	0.0011625	0.00767737	Up
ENSOARG00020015616	177.987	1.0429	0.333571	3.12648	0.00176914	0.0107715	Up
ENSOARG00020023464	272.536	1.48829	0.414845	3.58757	0.000333769	0.00285168	Up
ENSOARG00020026252	31.1132	1.84545	0.582488	3.16822	0.00153378	0.00964289	Up
ENSOARG00020026270	41.3455	1.16501	0.461378	2.52507	0.0115674	0.0459851	Up
ENSOARG00020026439	48.9449	1.14726	0.43912	2.61264	0.00898463	0.0379251	Up
ENSOARG00020026459	42.849	1.38798	0.485228	2.86046	0.00423022	0.02124	Up
ENSOARG00020026468	55.7042	1.01672	0.38594	2.6344	0.00842864	0.0361471	Up
ENSOARG00020015371	80.7667	2.16757	0.529187	4.09603	4.2e-05	0.00055749	Up
ENSOARG00020015467	91.7178	1.40081	0.354953	3.94646	7.93e-05	0.000923015	Up
ENSOARG00020025519	312.427	1.15339	0.339682	3.3955	0.000685036	0.00503183	Up
ENSOARG00020025902	69.5305	1.3262	0.359339	3.69066	0.000223673	0.00205989	Up
ENSOARG00020026084	3403.24	1.00646	0.369278	2.72549	0.00642063	0.0293438	Up
ENSOARG00020014834	633.603	1.28775	0.246249	5.22948	1.7e-07	6.13e-06	Up
ENSOARG00020015512	30.106	1.89481	0.496055	3.81975	0.000133585	0.00137435	Up
ENSOARG00020015578	757.008	1.12123	0.276143	4.06034	4.9e-05	0.000630199	Up
ENSOARG00020020255	127.633	1.70123	0.309271	5.50078	3.78e-08	1.83e-06	Up
ENSOARG00020023512	2200.41	1.65809	0.283611	5.84634	5.03e-09	3.21e-07	Up
ENSOARG00020023963	170.074	1.49397	0.284712	5.24729	1.54e-07	5.7e-06	Up
ENSOARG00020024317	29.1114	2.41283	0.566402	4.25992	2.05e-05	0.000318064	Up
ENSOARG00020014618	240.15	1.81864	0.324466	5.60503	2.08e-08	1.11e-06	Up
ENSOARG00020018390	166.241	1.8373	0.448076	4.10043	4.12e-05	0.000551662	Up
ENSOARG00020020452	90.2385	1.12016	0.337513	3.31885	0.000903876	0.0062431	Up
ENSOARG00020021665	2499.21	1.10018	0.312294	3.5229	0.000426853	0.00346141	Up
ENSOARG00020022737	413.27	1.25433	0.33033	3.79721	0.000146331	0.00147891	Up
ENSOARG00020024045	41.3906	2.28115	0.487981	4.67467	2.94e-06	6.54e-05	Up
ENSOARG00020024254	73.8618	1.67621	0.361609	4.63543	3.56e-06	7.6e-05	Up
ENSOARG00020017871	299.78	1.92562	0.353621	5.44544	5.17e-08	2.36e-06	Up
ENSOARG00020018129	43.0609	1.15625	0.460536	2.51066	0.0120506	0.0474939	Up
ENSOARG00020018449	90.5228	1.97134	0.387949	5.08144	3.75e-07	1.18e-05	Up
ENSOARG00020018895	100.765	1.8508	0.34305	5.39513	6.85e-08	2.96e-06	Up
ENSOARG00020020856	118.043	1.12703	0.355658	3.16886	0.00153038	0.00963256	Up
ENSOARG00020021933	90.8776	1.09801	0.328509	3.3424	0.000830571	0.00586255	Up
ENSOARG00020012438	109.574	1.22857	0.350528	3.50492	0.000456742	0.00365526	Up
ENSOARG00020018359	128.66	1.29418	0.33066	3.91394	9.08e-05	0.00103575	Up
ENSOARG00020018857	6550.96	2.41637	0.416939	5.7955	6.81e-09	4.16e-07	Up
ENSOARG00020018871	117671	2.93562	0.369179	7.95176	1.84e-15	1.19e-12	Up
ENSOARG00020018890	81.1285	5.25904	1.0991	4.78487	1.71e-06	4.12e-05	Up
ENSOARG00020018812	294.333	1.13947	0.25743	4.42633	9.58e-06	0.000172214	Up
ENSOARG00020007615	245.664	1.62618	0.37194	4.37216	1.23e-05	0.000208763	Up
ENSOARG00020000007	8606.8	3.30694	0.399806	8.27137	1.32e-16	1.12e-13	Up
ENSOARG00020000017	276361	1.70248	0.367285	4.63531	3.56e-06	7.6e-05	Up
ENSOARG00020000023	135491	2.34942	0.337903	6.95296	3.58e-12	7.15e-10	Up
ENSOARG00020000025	3537.22	3.9865	1.01644	3.92203	8.78e-05	0.0010068	Up
ENSOARG00020000027	97492	2.57276	0.338257	7.60594	2.83e-14	1.3e-11	Up
ENSOARG00020000031	103.539	3.04547	0.486	6.26639	3.7e-10	3.41e-08	Up
ENSOARG00020000034	31005.8	6.16774	1.1686	5.27788	1.31e-07	4.93e-06	Up
ENSOARG00020000087	198.12	-1.17307	0.309593	-3.78908	0.000151203	0.00151977	Down
ENSOARG00020001299	982.082	-1.11851	0.253639	-4.40985	1.03443e-05	0.000183757	Down
ENSOARG00020005009	49.1373	-1.54292	0.516294	-2.98844	0.00280402	0.0153322	Down
ENSOARG00020010602	58.1117	-1.18158	0.374962	-3.15119	0.00162607	0.0100848	Down
ENSOARG00020017964	82.8588	-1.09935	0.390612	-2.81442	0.00488647	0.0237331	Down
ENSOARG00020025898	58.8208	-1.67108	0.483234	-3.45811	0.000543983	0.00416259	Down
ENSOARG00020025969	284.826	-1.40737	0.317223	-4.43653	9.14188e-06	0.000165881	Down
ENSOARG00020026036	247.975	-1.14736	0.262796	-4.36596	1.26568e-05	0.00021313	Down
ENSOARG00020001022	65.8997	-1.28873	0.497297	-2.59146	0.00955683	0.0397004	Down
ENSOARG00020001189	239.216	-1.73003	0.32724	-5.28674	1.24516e-07	4.85216e-06	Down
ENSOARG00020001350	322.486	-4.85305	0.474426	-10.2293	1.46591e-24	8.05955e-21	Down
ENSOARG00020002350	511.999	-1.11765	0.287309	-3.89007	0.000100217	0.00110975	Down
ENSOARG00020007522	368.534	-1.1565	0.332049	-3.48293	0.000495966	0.00387463	Down
ENSOARG00020008476	46.6253	-1.36632	0.486148	-2.8105	0.00494641	0.0239463	Down
ENSOARG00020005241	1775.76	-1.96303	0.28844	-6.80569	1.00569e-11	1.72791e-09	Down
ENSOARG00020005466	507.67	-1.46957	0.279624	-5.25552	1.47605e-07	5.53945e-06	Down
ENSOARG00020016768	53.2877	-1.26448	0.424625	-2.97789	0.00290244	0.0157412	Down
ENSOARG00020019762	1106.79	-2.59111	0.277747	-9.32903	1.06844e-20	2.93714e-17	Down
ENSOARG00020021119	197.17	-1.72198	0.324171	-5.31196	1.08455e-07	4.30531e-06	Down
ENSOARG00020021418	2162.24	-1.04143	0.288514	-3.60964	0.00030662	0.00265689	Down
ENSOARG00020022425	3009.69	-1.60062	0.266791	-5.99954	1.97874e-09	1.46028e-07	Down
ENSOARG00020023719	61.8184	-1.89896	0.459956	-4.12857	3.65023e-05	0.000507433	Down
ENSOARG00020009073	93.6937	-1.2025	0.39986	-3.00731	0.0026357	0.0146671	Down
ENSOARG00020009805	551.213	-1.05736	0.27094	-3.90255	9.51865e-05	0.00107022	Down
ENSOARG00020014153	21.4727	-1.62453	0.600944	-2.7033	0.00686539	0.030813	Down
ENSOARG00020016546	161.294	-2.43608	0.332593	-7.3245	2.39794e-13	6.93889e-11	Down
ENSOARG00020001297	44.224	-1.1425	0.449468	-2.5419	0.0110252	0.0443104	Down
ENSOARG00020001916	29.5809	-2.33588	0.589032	-3.96563	7.32023e-05	0.00086692	Down
ENSOARG00020001971	68.7745	-1.53499	0.408341	-3.75908	0.000170539	0.00166541	Down
ENSOARG00020010425	140.227	-1.44764	0.366779	-3.94691	7.91656e-05	0.000923015	Down
ENSOARG00020011400	45.9348	-1.42217	0.408293	-3.4832	0.000495452	0.00387463	Down
ENSOARG00020000390	205.318	-1.46928	0.28733	-5.11355	3.16165e-07	1.02856e-05	Down
ENSOARG00020001858	135.627	-1.00157	0.348055	-2.87763	0.00400677	0.0204012	Down
ENSOARG00020002093	160.831	-1.10504	0.334414	-3.3044	0.00095181	0.00653315	Down
ENSOARG00020006634	176.706	-1.5879	0.34124	-4.65332	3.26626e-06	7.08399e-05	Down
ENSOARG00020007897	166.365	-2.30787	0.522838	-4.41413	1.01416e-05	0.000180449	Down
ENSOARG00020007931	1681.43	-1.47409	0.436142	-3.37985	0.000725257	0.00528141	Down
ENSOARG00020008481	54.0512	-1.65739	0.457783	-3.62047	0.000294064	0.00257241	Down
ENSOARG00020008688	57.3238	-1.31023	0.412285	-3.17798	0.00148307	0.00937773	Down
ENSOARG00020008832	119.08	-1.20225	0.321934	-3.73446	0.00018812	0.00180189	Down
ENSOARG00020014766	66.3816	-1.70994	0.392506	-4.35646	1.32185e-05	0.000220898	Down
ENSOARG00020020553	452.195	-1.27729	0.266185	-4.79849	1.59866e-06	3.90642e-05	Down
ENSOARG00020000332	2560.25	-1.26341	0.313136	-4.03471	5.46696e-05	0.00069018	Down
ENSOARG00020000728	56.2188	-1.43089	0.399434	-3.58228	0.000340611	0.00289664	Down
ENSOARG00020000811	38.8505	-1.6982	0.540157	-3.1439	0.00166713	0.0102988	Down
ENSOARG00020001485	6541.25	-1.72823	0.361609	-4.77927	1.75931e-06	4.19976e-05	Down
ENSOARG00020001563	124.006	-1.1312	0.37559	-3.0118	0.00259708	0.0145035	Down
ENSOARG00020001810	156.814	-1.16965	0.351049	-3.33187	0.000862631	0.00601108	Down
ENSOARG00020002609	1672.68	-1.8945	0.316588	-5.98413	2.17555e-09	1.58426e-07	Down
ENSOARG00020004031	473.919	-1.3128	0.359312	-3.65365	0.000258539	0.00232833	Down
ENSOARG00020006656	201.034	-1.23182	0.347541	-3.54439	0.000393524	0.00324134	Down
ENSOARG00020006877	160.783	-2.03195	0.376088	-5.40286	6.55848e-08	2.85048e-06	Down
ENSOARG00020007445	48.1741	-1.29339	0.420279	-3.07746	0.00208774	0.0123027	Down
ENSOARG00020008725	251.301	-1.15171	0.290005	-3.97136	7.14641e-05	0.000853224	Down
ENSOARG00020018696	811.261	-1.29005	0.299051	-4.3138	1.60474e-05	0.000257979	Down
ENSOARG00020001266	251.353	-2.11055	0.317764	-6.64189	3.09689e-11	4.48071e-09	Down
ENSOARG00020001415	295.969	-1.45298	0.291246	-4.98884	6.0743e-07	1.73488e-05	Down
ENSOARG00020001913	128.37	-1.06084	0.392929	-2.69982	0.00693767	0.0310106	Down
ENSOARG00020015838	540.125	-1.09996	0.277218	-3.96785	7.25231e-05	0.000862123	Down
ENSOARG00020016505	48.0526	-1.72661	0.477024	-3.61955	0.000295111	0.00257543	Down
ENSOARG00020017382	49.216	-1.30749	0.497924	-2.62588	0.00864262	0.036835	Down
ENSOARG00020026122	502.518	-2.45205	0.345155	-7.10421	1.21013e-12	2.56995e-10	Down
ENSOARG00020026159	67.384	-1.06989	0.370187	-2.89014	0.00385071	0.0197567	Down
ENSOARG00020026169	313.914	-2.57926	0.401305	-6.42717	1.30002e-10	1.45124e-08	Down
ENSOARG00020009837	1446.11	-2.84179	0.293349	-9.68743	3.4099e-22	1.24984e-18	Down
ENSOARG00020015654	138.091	-1.2945	0.311763	-4.1522	3.29294e-05	0.000465414	Down
ENSOARG00020000146	2091.59	-1.14359	0.279885	-4.08593	4.38998e-05	0.000574669	Down
ENSOARG00020000530	2010.17	-1.08845	0.304763	-3.57145	0.000355007	0.00298902	Down
ENSOARG00020000954	26.5033	-1.59477	0.514209	-3.10141	0.00192602	0.011554	Down
ENSOARG00020002000	50.5756	-1.36562	0.43033	-3.17343	0.0015065	0.00950401	Down
ENSOARG00020002817	237.292	-1.42622	0.309778	-4.604	4.14449e-06	8.59865e-05	Down
ENSOARG00020003950	64.3999	-1.48751	0.375497	-3.96144	7.44993e-05	0.000874273	Down
ENSOARG00020002198	272.581	-1.52424	0.355517	-4.2874	1.80776e-05	0.000286842	Down
ENSOARG00020002608	85.3063	-1.04324	0.379281	-2.75058	0.00594896	0.027597	Down
ENSOARG00020000483	216.264	-1.93825	0.365817	-5.29841	1.16817e-07	4.58757e-06	Down
ENSOARG00020000778	68.6909	-1.04929	0.394162	-2.66207	0.00776611	0.033949	Down
ENSOARG00020001222	232.018	-2.35436	0.373349	-6.30607	2.86216e-10	2.81003e-08	Down
ENSOARG00020002348	70.5061	-1.36711	0.393252	-3.47642	0.000508159	0.0039573	Down
ENSOARG00020005209	245.513	-2.61042	0.349541	-7.46815	8.13318e-14	2.71007e-11	Down
ENSOARG00020000518	71.8731	-1.23721	0.43759	-2.82732	0.00469387	0.0230279	Down
ENSOARG00020000643	35.9395	-1.33946	0.460052	-2.91154	0.00359648	0.0187248	Down
ENSOARG00020001247	57.1648	-1.92415	0.441226	-4.36092	1.29518e-05	0.000217101	Down
ENSOARG00020001684	116.051	-1.15755	0.369817	-3.13006	0.0017477	0.0106706	Down
ENSOARG00020004257	116.244	-1.19033	0.34761	-3.42433	0.000616322	0.00461026	Down
ENSOARG00020010155	129.457	-1.20974	0.342426	-3.53285	0.000411113	0.00336281	Down
ENSOARG00020000157	222.365	-1.46599	0.355381	-4.12513	3.70529e-05	0.00051376	Down
ENSOARG00020001942	77.9218	-2.13079	0.396125	-5.37907	7.48697e-08	3.17864e-06	Down
ENSOARG00020009032	42.8448	-1.7273	0.585972	-2.94776	0.00320088	0.0170115	Down
ENSOARG00020000314	753.223	-1.23551	0.319897	-3.8622	0.000112372	0.00120904	Down
ENSOARG00020000376	495.369	-2.8966	0.398992	-7.25978	3.87718e-13	9.68942e-11	Down
ENSOARG00020001586	1332.07	-2.99278	0.36048	-8.3022	1.022e-16	9.36489e-14	Down
ENSOARG00020003022	2222.46	-1.21579	0.270887	-4.4882	7.18288e-06	0.000136413	Down
ENSOARG00020000331	50.1593	-2.34755	0.463071	-5.06952	3.98814e-07	1.24231e-05	Down
ENSOARG00020001839	553.406	-1.06881	0.289727	-3.68902	0.000225124	0.00207151	Down
ENSOARG00020002523	464.041	-1.65816	0.303237	-5.4682	4.5464e-08	2.14559e-06	Down
ENSOARG00020002980	56.8943	-1.00971	0.371036	-2.72134	0.00650175	0.0296161	Down
ENSOARG00020004753	1052.12	-1.16375	0.293574	-3.96408	7.36801e-05	0.000868366	Down
ENSOARG00020005642	52.9896	-1.00796	0.401759	-2.50887	0.0121118	0.0476668	Down
ENSOARG00020008329	193.23	-2.11379	0.312913	-6.75519	1.42646e-11	2.27323e-09	Down
ENSOARG00020018361	153.949	-1.13608	0.337909	-3.36209	0.00077356	0.00554864	Down
ENSOARG00020019153	85031.1	-2.01432	0.341959	-5.89053	3.8496e-09	2.55001e-07	Down
ENSOARG00020019545	102.006	-3.08394	0.42424	-7.26932	3.61289e-13	9.23892e-11	Down
ENSOARG00020019583	6752.02	-1.32505	0.330852	-4.00496	6.2027e-05	0.000762066	Down
ENSOARG00020014996	72.0146	-1.20311	0.429719	-2.79977	0.00511391	0.024545	Down
ENSOARG00020006904	237.032	-1.42277	0.33156	-4.29113	1.77766e-05	0.000282882	Down
ENSOARG00020006978	718.806	-1.68615	0.286746	-5.88028	4.09562e-09	2.68068e-07	Down
ENSOARG00020008949	432.974	-1.21765	0.410571	-2.96575	0.00301948	0.0162199	Down
ENSOARG00020016913	52.9604	-1.36665	0.415838	-3.28649	0.00101444	0.00685603	Down
ENSOARG00020018833	73.6093	-1.49124	0.353964	-4.21296	2.5204e-05	0.000379649	Down
ENSOARG00020000129	123.383	-1.61765	0.347121	-4.66018	3.15927e-06	6.89273e-05	Down
ENSOARG00020003921	90.6116	-1.57209	0.36476	-4.30993	1.63307e-05	0.00026215	Down
ENSOARG00020005683	218.88	-1.17212	0.288851	-4.05788	4.95212e-05	0.00063614	Down
ENSOARG00020020589	93.3447	-1.40552	0.343809	-4.08807	4.34981e-05	0.00057282	Down
ENSOARG00020021847	1381.75	-1.10784	0.290032	-3.81971	0.00013361	0.00137435	Down
ENSOARG00020001199	60.0412	-1.51938	0.449366	-3.38116	0.000721815	0.0052668	Down
ENSOARG00020002134	362.054	-1.79495	0.324294	-5.53495	3.11309e-08	1.54196e-06	Down
ENSOARG00020002424	127.306	-2.12179	0.363989	-5.82927	5.56713e-09	3.45854e-07	Down
ENSOARG00020000993	232.592	-1.65993	0.343185	-4.83685	1.31911e-06	3.33535e-05	Down
ENSOARG00020004798	550.961	-1.32028	0.298699	-4.42011	9.86509e-06	0.000176385	Down
ENSOARG00020009201	204.342	-3.39753	0.452807	-7.50325	6.22569e-14	2.1393e-11	Down
ENSOARG00020010870	56.4921	-1.46708	0.410816	-3.57112	0.000355452	0.00299048	Down
ENSOARG00020011015	639.802	-1.50581	0.265139	-5.67933	1.35223e-08	7.50964e-07	Down
ENSOARG00020013199	212.868	-1.70637	0.461671	-3.69608	0.000218951	0.00202846	Down
ENSOARG00020013413	59.254	-1.30309	0.403985	-3.22559	0.00125715	0.00819418	Down
ENSOARG00020022707	111.514	-1.11763	0.389272	-2.87108	0.00409072	0.020681	Down
ENSOARG00020002208	158.968	-1.71441	0.334966	-5.11817	3.08512e-07	1.00665e-05	Down
ENSOARG00020003972	83.2561	-1.28574	0.338753	-3.79552	0.000147336	0.00148589	Down
ENSOARG00020001058	158.638	-1.81746	0.372374	-4.88072	1.05697e-06	2.78049e-05	Down
ENSOARG00020002356	597.385	-1.65281	0.312912	-5.28203	1.27762e-07	4.88073e-06	Down
ENSOARG00020018792	39.4333	-2.06687	0.543187	-3.80508	0.000141759	0.00143932	Down
ENSOARG00020022177	37.6638	-1.74667	0.499129	-3.49943	0.00046626	0.00371522	Down
ENSOARG00020009656	473.397	-1.76464	0.331379	-5.32516	1.00865e-07	4.04786e-06	Down
ENSOARG00020008433	150.68	-1.38358	0.392475	-3.52527	0.000423058	0.00343654	Down
ENSOARG00020010095	81.7322	-1.5965	0.378126	-4.22214	2.41999e-05	0.000367037	Down
ENSOARG00020006102	58.6298	-1.0542	0.374893	-2.81199	0.00492362	0.0238557	Down
ENSOARG00020008336	730.019	-1.14743	0.304329	-3.77035	0.000163018	0.00160478	Down
ENSOARG00020008815	204.879	-1.17673	0.285829	-4.11692	3.83966e-05	0.000525789	Down
ENSOARG00020014077	54.0825	-2.23637	0.455899	-4.90541	9.32336e-07	2.48232e-05	Down
ENSOARG00020021735	133.707	-1.31059	0.396534	-3.30512	0.000949355	0.00652036	Down
ENSOARG00020003212	331.801	-1.00463	0.274813	-3.65568	0.0002565	0.00231376	Down
ENSOARG00020004036	63.6714	-1.05001	0.368389	-2.85027	0.00436825	0.0218234	Down
ENSOARG00020006051	61.6023	-1.85233	0.507581	-3.64933	0.000262924	0.00235634	Down
ENSOARG00020019862	21.2704	-1.75529	0.582001	-3.01596	0.00256169	0.0143667	Down
ENSOARG00020022459	35.1284	-1.26706	0.476	-2.66189	0.00777031	0.033949	Down
ENSOARG00020023927	45.6071	-1.44969	0.480868	-3.01475	0.00257195	0.0143998	Down
ENSOARG00020007023	1396.47	-1.12697	0.257253	-4.38078	1.18257e-05	0.000202864	Down
ENSOARG00020012172	1131.77	-1.73001	0.290671	-5.95178	2.65244e-09	1.84597e-07	Down
ENSOARG00020013918	101.27	-1.89999	0.375915	-5.05431	4.31957e-07	1.33047e-05	Down
ENSOARG00020023182	140.128	-1.99869	0.378276	-5.28368	1.26611e-07	4.88073e-06	Down
ENSOARG00020023194	37.5861	-1.34231	0.526372	-2.55012	0.0107686	0.0435498	Down
ENSOARG00020013502	348.784	-1.64207	0.33365	-4.92155	8.58602e-07	2.3197e-05	Down
ENSOARG00020016197	110.713	-1.8409	0.337594	-5.453	4.9528e-08	2.2787e-06	Down
ENSOARG00020021044	52.1978	-1.159	0.42969	-2.6973	0.00699038	0.0312125	Down
ENSOARG00020021309	472.802	-1.33646	0.271179	-4.92832	8.29389e-07	2.26865e-05	Down
ENSOARG00020021614	12403.2	-1.60888	0.287578	-5.59459	2.21146e-08	1.1606e-06	Down
ENSOARG00020024839	10086.5	-1.018	0.250076	-4.07075	4.68614e-05	0.000608368	Down
ENSOARG00020006961	488.948	-1.19318	0.249157	-4.78886	1.67729e-06	4.06243e-05	Down
ENSOARG00020012625	566.111	-2.29	0.400902	-5.7121	1.11588e-08	6.35765e-07	Down
ENSOARG00020013033	367.523	-1.18137	0.272504	-4.33523	1.45605e-05	0.000239348	Down
ENSOARG00020013783	679.578	-1.05011	0.241457	-4.34907	1.36719e-05	0.000226751	Down
ENSOARG00020018258	317.476	-1.06665	0.271721	-3.92554	8.65342e-05	0.000995324	Down
ENSOARG00020018516	176.742	-1.32222	0.359437	-3.67858	0.000234533	0.00214894	Down
ENSOARG00020021389	317.534	-1.17292	0.318213	-3.68595	0.00022785	0.00209135	Down
ENSOARG00020007795	315.677	-1.29275	0.371775	-3.47724	0.000506603	0.00394798	Down
ENSOARG00020009580	37.7675	-1.34394	0.518448	-2.59224	0.00953544	0.0396462	Down
ENSOARG00020010184	65.0972	-2.05084	0.56096	-3.65594	0.000256237	0.00231329	Down
ENSOARG00020010235	201.658	-1.93428	0.371561	-5.20583	1.93136e-07	6.75616e-06	Down
ENSOARG00020010355	734.698	-1.02583	0.258159	-3.97364	7.07819e-05	0.000846918	Down
ENSOARG00020018780	1157.43	-1.61053	0.303465	-5.30713	1.11364e-07	4.40487e-06	Down
ENSOARG00020019649	244.164	-1.10253	0.327055	-3.37108	0.000748734	0.00540938	Down
ENSOARG00020019746	34.6994	-1.64319	0.522315	-3.14596	0.00165541	0.0102321	Down
ENSOARG00020021753	127.842	-1.50237	0.355977	-4.22041	2.43863e-05	0.000369355	Down
ENSOARG00020021837	96.5545	-1.27251	0.373806	-3.4042	0.000663583	0.00490044	Down
ENSOARG00020010058	253.385	-1.31175	0.309619	-4.23666	2.2687e-05	0.000346963	Down
ENSOARG00020011853	106.634	-1.28186	0.424976	-3.01632	0.00255863	0.0143667	Down
ENSOARG00020020388	38.6975	-1.72906	0.467735	-3.69667	0.000218449	0.00202846	Down
ENSOARG00020008352	216.779	-1.41608	0.349417	-4.05271	5.06283e-05	0.000648845	Down
ENSOARG00020009117	71.8856	-1.75703	0.451084	-3.89513	9.81446e-05	0.00109341	Down
ENSOARG00020012860	244.508	-1.219	0.316159	-3.85567	0.000115414	0.00123453	Down
ENSOARG00020014959	152.491	-1.39694	0.351001	-3.97987	6.89543e-05	0.000828657	Down
ENSOARG00020022739	83.5716	-3.74934	1.48858	-2.51874	0.0117777	0.0465687	Down
ENSOARG00020023593	1637.36	-1.22974	0.267562	-4.59612	4.30436e-06	8.81392e-05	Down
ENSOARG00020007774	271.086	-1.54027	0.358598	-4.29526	1.74488e-05	0.000278068	Down
ENSOARG00020022799	1059.84	-1.64041	0.295738	-5.54682	2.90907e-08	1.454e-06	Down
ENSOARG00020023013	96.7282	-1.47831	0.349945	-4.22441	2.39569e-05	0.000364067	Down
ENSOARG00020025034	919.385	-1.10974	0.269391	-4.11944	3.79786e-05	0.000523325	Down
ENSOARG00020001060	146.131	-1.36523	0.351112	-3.88831	0.000100945	0.00111221	Down
ENSOARG00020002341	87.8669	-1.57912	0.378935	-4.16726	3.08286e-05	0.000444567	Down
ENSOARG00020002392	643.007	-1.72077	0.283269	-6.0747	1.24224e-09	9.68768e-08	Down
ENSOARG00020001368	179.344	-1.00899	0.358113	-2.8175	0.00483987	0.0235666	Down
ENSOARG00020001391	14673.7	-1.14001	0.333142	-3.422	0.000621626	0.00464362	Down
ENSOARG00020001999	37.354	-1.14398	0.447735	-2.55503	0.0106179	0.0430351	Down
ENSOARG00020002160	254.109	-1.10088	0.278187	-3.95733	7.57911e-05	0.000887538	Down
ENSOARG00020002325	234.758	-1.05372	0.304471	-3.46081	0.000538557	0.00413257	Down
ENSOARG00020002765	140.254	-1.15531	0.324209	-3.56347	0.000365988	0.00306271	Down
ENSOARG00020003141	87.4692	-1.20479	0.423297	-2.84622	0.00442422	0.0220528	Down
ENSOARG00020003376	151.676	-1.12468	0.292301	-3.84768	0.000119241	0.00126074	Down
ENSOARG00020003552	351.865	-1.19213	0.272491	-4.37493	1.21472e-05	0.000206711	Down
ENSOARG00020008697	101.165	-1.80779	0.486222	-3.71804	0.000200777	0.00189996	Down
ENSOARG00020014113	110.119	-1.17963	0.374666	-3.14847	0.00164128	0.0101676	Down
ENSOARG00020016950	70.5404	-1.06653	0.355178	-3.0028	0.00267505	0.0148037	Down
ENSOARG00020006239	201.043	-1.05085	0.285978	-3.6746	0.000238226	0.00217931	Down
ENSOARG00020007714	3179.29	-1.96719	0.247598	-7.94511	1.94012e-15	1.18519e-12	Down
ENSOARG00020009766	208.808	-1.58381	0.339739	-4.66183	3.13405e-06	6.86495e-05	Down
ENSOARG00020006720	78.2302	-2.25541	0.398324	-5.66226	1.4939e-08	8.25454e-07	Down
ENSOARG00020008682	218.189	-1.67596	0.286986	-5.83987	5.22414e-09	3.30142e-07	Down
ENSOARG00020008965	45.1504	-1.75141	0.450349	-3.88901	0.000100652	0.00111193	Down
ENSOARG00020009225	118.333	-1.03073	0.311552	-3.30837	0.000938402	0.00645724	Down
ENSOARG00020009823	2836.7	-1.37325	0.297353	-4.61826	3.8698e-06	8.12068e-05	Down
ENSOARG00020012462	77.2275	-1.72043	0.579686	-2.96788	0.00299865	0.0161475	Down
ENSOARG00020017495	140.722	-1.11368	0.317318	-3.50967	0.000448668	0.0036064	Down
ENSOARG00020018247	907.483	-3.0337	0.341309	-8.88843	6.19764e-19	1.13582e-15	Down
ENSOARG00020018571	101.512	-1.75494	0.332121	-5.28403	1.26371e-07	4.88073e-06	Down
ENSOARG00020020912	71.9996	-1.23703	0.42758	-2.89309	0.00381468	0.0196378	Down
ENSOARG00020000289	1268.68	-1.13945	0.252911	-4.50536	6.62592e-06	0.000127598	Down
ENSOARG00020000348	669.292	-1.16004	0.292534	-3.9655	7.3242e-05	0.00086692	Down
ENSOARG00020001236	591.828	-1.22415	0.287024	-4.26499	1.99913e-05	0.00031225	Down
ENSOARG00020001316	1278.45	-1.56802	0.300328	-5.22103	1.77935e-07	6.37321e-06	Down
ENSOARG00020004810	76.8139	-1.62263	0.393703	-4.12146	3.7648e-05	0.000520072	Down
ENSOARG00020005637	114.65	-1.71666	0.430158	-3.99076	6.58626e-05	0.000798485	Down
ENSOARG00020005712	216.765	-1.21044	0.363577	-3.32925	0.000870788	0.00605258	Down
ENSOARG00020001156	1502.1	-1.45383	0.270367	-5.37725	7.56338e-08	3.19873e-06	Down
ENSOARG00020002845	108.796	-2.48163	0.36917	-6.72219	1.79009e-11	2.81197e-09	Down
ENSOARG00020002878	1406.91	-1.05683	0.288205	-3.66695	0.000245465	0.00223624	Down
ENSOARG00020003555	70.3796	-1.46179	0.419215	-3.48698	0.000488507	0.00384236	Down
ENSOARG00020000168	217.277	-1.03633	0.279365	-3.70961	0.000207583	0.00195594	Down
ENSOARG00020000690	62.2955	-1.0243	0.395399	-2.59056	0.00958205	0.0397601	Down
ENSOARG00020000914	68.9681	-2.24158	0.447929	-5.00432	5.60605e-07	1.63947e-05	Down
ENSOARG00020002802	28.8662	-1.3291	0.501321	-2.65119	0.00802079	0.0348328	Down
ENSOARG00020001369	194.774	-1.44505	0.342047	-4.2247	2.39261e-05	0.000364067	Down
ENSOARG00020005170	187.583	-1.59168	0.290365	-5.48165	4.21376e-08	2.02334e-06	Down
ENSOARG00020005365	624.394	-1.6423	0.262502	-6.25633	3.94148e-10	3.59856e-08	Down
ENSOARG00020005535	928.006	-1.52445	0.241602	-6.30976	2.7947e-10	2.76851e-08	Down
ENSOARG00020000365	562.421	-2.28729	0.352907	-6.48129	9.09416e-11	1.07673e-08	Down
ENSOARG00020007832	763.517	-1.04101	0.267653	-3.8894	0.000100494	0.00111171	Down
ENSOARG00020008104	52.1856	-1.80946	0.461758	-3.91864	8.90496e-05	0.00101893	Down
ENSOARG00020009085	55.109	-2.514	0.512806	-4.90244	9.46518e-07	2.51399e-05	Down
ENSOARG00020001476	267.115	-1.02076	0.281191	-3.63013	0.000283281	0.00249596	Down
ENSOARG00020011743	95.9378	-1.0126	0.373186	-2.71339	0.00665989	0.0301027	Down
ENSOARG00020000447	68.6515	-1.49972	0.408735	-3.66918	0.000243326	0.00222042	Down
ENSOARG00020000467	155.381	-1.15728	0.334768	-3.45697	0.000546286	0.0041773	Down
ENSOARG00020012168	26.6097	-1.75067	0.54746	-3.1978	0.00138481	0.00886858	Down
ENSOARG00020013827	52.7214	-1.44023	0.424253	-3.39473	0.000686967	0.00503928	Down
ENSOARG00020017012	374.077	-1.09911	0.262121	-4.19313	2.75127e-05	0.000405535	Down
ENSOARG00020009368	3584.38	-1.49443	0.299006	-4.998	5.79292e-07	1.67189e-05	Down
ENSOARG00020021538	44.4184	-1.26306	0.43454	-2.90665	0.00365319	0.0189662	Down
ENSOARG00020023296	73.3556	-1.13935	0.443098	-2.57134	0.0101307	0.0414905	Down
ENSOARG00020000793	47.2016	-1.38208	0.413625	-3.34138	0.000833631	0.00586955	Down
ENSOARG00020000805	291.265	-1.02832	0.296543	-3.46767	0.000524982	0.00405957	Down
ENSOARG00020001038	676.49	-1.20501	0.343694	-3.50605	0.000454816	0.00364251	Down
ENSOARG00020002188	63.8779	-1.32635	0.386312	-3.43336	0.000596144	0.00448986	Down
ENSOARG00020002825	123.196	-1.04528	0.350824	-2.97949	0.00288727	0.015686	Down
ENSOARG00020003294	229.234	-1.50594	0.300812	-5.00624	5.55035e-07	1.63186e-05	Down
ENSOARG00020003993	26.7776	-1.26797	0.491673	-2.5789	0.0099116	0.0407889	Down
ENSOARG00020002362	48.5258	-2.19791	0.5224	-4.20733	2.58406e-05	0.000387401	Down
ENSOARG00020007262	44.4962	-2.37951	0.541583	-4.39361	1.11484e-05	0.000193357	Down
ENSOARG00020007597	88.9768	-2.14417	0.428879	-4.99947	5.74873e-07	1.66411e-05	Down
ENSOARG00020009740	82.9357	-1.38793	0.406397	-3.4152	0.000637347	0.00473212	Down
ENSOARG00020018995	177.498	-1.26206	0.364031	-3.4669	0.000526494	0.0040684	Down
ENSOARG00020000439	3791.8	-1.04517	0.247802	-4.21775	2.46748e-05	0.000372698	Down
ENSOARG00020000696	118.337	-1.27466	0.406069	-3.13902	0.00169514	0.0104542	Down
ENSOARG00020001392	372.682	-2.64788	0.333186	-7.94715	1.90853e-15	1.18519e-12	Down
ENSOARG00020001401	190.18	-3.74562	0.50888	-7.36053	1.83185e-13	5.59529e-11	Down
ENSOARG00020002226	1976.88	-1.89767	0.312138	-6.0796	1.20486e-09	9.46328e-08	Down
ENSOARG00020002335	533.898	-1.03225	0.261741	-3.9438	8.02008e-05	0.000932228	Down
ENSOARG00020002370	4869.75	-1.61204	0.248946	-6.47548	9.45134e-11	1.10561e-08	Down
ENSOARG00020002567	98.3254	-1.11442	0.3486	-3.19684	0.00138941	0.00888838	Down
ENSOARG00020002651	166.391	-1.26253	0.374422	-3.37196	0.000746365	0.00539581	Down
ENSOARG00020004987	67.9565	-1.68252	0.419375	-4.01196	6.02158e-05	0.000743619	Down
ENSOARG00020005005	61.6037	-1.61905	0.464787	-3.48341	0.000495065	0.00387455	Down
ENSOARG00020008798	138.556	-2.22494	0.415945	-5.34913	8.83784e-08	3.59929e-06	Down
ENSOARG00020006228	263.943	-1.69767	0.293905	-5.77626	7.63815e-09	4.58589e-07	Down
ENSOARG00020012684	6296.76	-1.27287	0.232759	-5.46861	4.5357e-08	2.14559e-06	Down
ENSOARG00020013952	142.69	-1.30121	0.345399	-3.76725	0.000165055	0.00161904	Down
ENSOARG00020016133	31.201	-1.67705	0.522087	-3.21221	0.00131717	0.00850473	Down
ENSOARG00020019202	159.951	-2.05795	0.311661	-6.60318	4.02432e-11	5.67326e-09	Down
ENSOARG00020019876	52	-2.07113	0.419847	-4.93305	8.09548e-07	2.22545e-05	Down
ENSOARG00020021571	1511.4	-1.16422	0.270795	-4.29928	1.71351e-05	0.000273466	Down
ENSOARG00020002918	91.6325	-1.03932	0.350081	-2.9688	0.00298962	0.0161146	Down
ENSOARG00020003133	161.105	-1.19264	0.349541	-3.41202	0.000644833	0.0047748	Down
ENSOARG00020002180	147.732	-1.17159	0.347886	-3.36774	0.00075786	0.0054618	Down
ENSOARG00020002678	168.625	-1.35049	0.334481	-4.03757	5.40081e-05	0.000684144	Down
ENSOARG00020003594	170.663	-1.53714	0.307757	-4.99465	5.89412e-07	1.69267e-05	Down
ENSOARG00020003779	111.466	-1.47989	0.374534	-3.95129	7.77296e-05	0.000908304	Down
ENSOARG00020003956	49.6429	-1.36881	0.436247	-3.13769	0.00170283	0.0104781	Down
ENSOARG00020004327	26.6849	-1.4253	0.507776	-2.80694	0.00500146	0.0241	Down
ENSOARG00020012750	1513.47	-1.28681	0.294547	-4.36875	1.24958e-05	0.000210742	Down
ENSOARG00020021853	391.99	-1.39603	0.296382	-4.71024	2.4742e-06	5.60954e-05	Down
ENSOARG00020022163	464.081	-1.1885	0.302921	-3.92348	8.72794e-05	0.0010018	Down
ENSOARG00020022422	10338.6	-1.0798	0.243606	-4.43256	9.31228e-06	0.000168417	Down
ENSOARG00020023279	355.953	-1.02807	0.296178	-3.47111	0.000518315	0.00401932	Down
ENSOARG00020004578	2536.18	-1.6675	0.327915	-5.08516	3.67312e-07	1.16733e-05	Down
ENSOARG00020004603	643.417	-1.10974	0.269522	-4.11743	3.83122e-05	0.000525789	Down
ENSOARG00020011321	189.892	-1.99736	0.375197	-5.3235	1.01788e-07	4.07005e-06	Down
ENSOARG00020025815	290.796	-1.90007	0.345025	-5.50705	3.64893e-08	1.78327e-06	Down
ENSOARG00020006991	211.094	-1.11338	0.360984	-3.08429	0.00204041	0.0120756	Down
ENSOARG00020012878	52.6219	-1.26967	0.400699	-3.16865	0.0015315	0.00963408	Down
ENSOARG00020024805	85.8967	-1.07818	0.373069	-2.89002	0.00385216	0.0197567	Down
ENSOARG00020000803	153.448	-1.0341	0.324857	-3.18325	0.00145633	0.00926191	Down
ENSOARG00020000875	477.948	-1.64653	0.30658	-5.37062	7.84654e-08	3.29315e-06	Down
ENSOARG00020000898	94.9198	-1.72033	0.393609	-4.37066	1.23874e-05	0.000209556	Down
ENSOARG00020000987	625.95	-1.38818	0.285611	-4.86038	1.17162e-06	3.02422e-05	Down
ENSOARG00020001724	48.8303	-1.08396	0.394351	-2.74872	0.0059828	0.0276881	Down
ENSOARG00020002026	607.375	-1.47597	0.262297	-5.6271	1.83267e-08	9.85643e-07	Down
ENSOARG00020002172	2032.12	-1.27422	0.336334	-3.78854	0.000151533	0.0015217	Down
ENSOARG00020005750	526.384	-1.16166	0.270173	-4.29967	1.71055e-05	0.000273389	Down
ENSOARG00020008762	24.9943	-1.60607	0.560201	-2.86695	0.00414443	0.0209047	Down
ENSOARG00020009045	165.519	-1.36719	0.397116	-3.44279	0.000575738	0.0043668	Down
ENSOARG00020009139	28.1306	-1.42278	0.510613	-2.78642	0.00532946	0.0253325	Down
ENSOARG00020022836	675.824	-1.21706	0.279125	-4.36028	1.29894e-05	0.0002174	Down
ENSOARG00020016575	228.977	-1.13634	0.299859	-3.7896	0.000150893	0.00151804	Down
ENSOARG00020021326	36.3026	-1.954	0.698887	-2.79587	0.00517596	0.0247995	Down
ENSOARG00020021392	329.398	-1.04726	0.27284	-3.83837	0.000123855	0.00129336	Down
ENSOARG00020020199	1829.63	-1.87623	0.280106	-6.6983	2.10853e-11	3.13316e-09	Down
ENSOARG00020009423	56.0648	-1.5836	0.412526	-3.83879	0.000123643	0.00129237	Down
ENSOARG00020018735	59.395	-1.25134	0.380561	-3.28814	0.0010085	0.0068285	Down
ENSOARG00020019886	40.0899	-1.35853	0.475677	-2.856	0.00429021	0.0214823	Down
ENSOARG00020021287	33.0846	-1.55263	0.583316	-2.66173	0.00777405	0.033949	Down
ENSOARG00020022301	53.3799	-1.73285	0.428606	-4.04298	5.27762e-05	0.000673194	Down
ENSOARG00020017197	140.101	-1.06871	0.383239	-2.78863	0.00529315	0.0251922	Down
ENSOARG00020017633	192.854	-1.08218	0.338227	-3.19957	0.00137635	0.00882468	Down
ENSOARG00020020475	194.505	-1.51366	0.35693	-4.24078	2.2274e-05	0.000342552	Down
ENSOARG00020025037	1293.72	-1.10749	0.327573	-3.3809	0.0007225	0.00526831	Down
ENSOARG00020018941	1563.2	-1.27945	0.276473	-4.62775	3.69653e-06	7.7719e-05	Down
ENSOARG00020019899	447.115	-1.33935	0.268696	-4.98461	6.20875e-07	1.76412e-05	Down
ENSOARG00020020146	1847.52	-1.69597	0.37992	-4.46401	8.04383e-06	0.000150201	Down
ENSOARG00020018176	174.865	-1.1163	0.292884	-3.81142	0.000138169	0.00140937	Down
ENSOARG00020020510	133.578	-2.47637	0.339558	-7.29292	3.03301e-13	8.13438e-11	Down
ENSOARG00020024402	380.709	-1.79497	0.332161	-5.40393	6.51951e-08	2.84478e-06	Down
ENSOARG00020024899	20.9036	-1.89018	0.573893	-3.29362	0.000989069	0.00673425	Down
ENSOARG00020022496	232.787	-1.39238	0.422164	-3.29821	0.00097305	0.00665402	Down
ENSOARG00020023382	937.459	-1.09065	0.257429	-4.23668	2.26846e-05	0.000346963	Down
ENSOARG00020017388	187.65	-1.028	0.296605	-3.46588	0.000528506	0.00407821	Down
ENSOARG00020014492	31.1167	-1.57649	0.498077	-3.16515	0.00155005	0.0097174	Down
ENSOARG00020001248	1681.03	-1.15209	0.28774	-4.00393	6.22997e-05	0.000764562	Down
ENSOARG00020002260	86.8133	-1.15062	0.381113	-3.0191	0.00253525	0.0142597	Down
ENSOARG00020006339	444.091	-1.32362	0.278528	-4.75219	2.01223e-06	4.69776e-05	Down
ENSOARG00020010563	160.014	-1.1742	0.321866	-3.6481	0.000264182	0.00236559	Down
ENSOARG00020000812	100.692	-1.08762	0.317145	-3.42943	0.000604857	0.00453684	Down
ENSOARG00020006583	85.1662	-1.04913	0.392518	-2.67282	0.00752166	0.0331242	Down
ENSOARG00020010282	4773.12	-1.33777	0.401149	-3.33484	0.000853487	0.00596248	Down
ENSOARG00020014324	1788.24	-1.19484	0.241998	-4.93739	7.91763e-07	2.18201e-05	Down
ENSOARG00020003922	192.55	-1.02391	0.306577	-3.33981	0.000838357	0.00588294	Down
ENSOARG00020000572	31.6969	-1.31466	0.475995	-2.76193	0.00574611	0.0268641	Down
ENSOARG00020002120	62.7067	-1.08531	0.428188	-2.53465	0.0112559	0.0450237	Down
ENSOARG00020002197	98.6179	-1.22282	0.333539	-3.6662	0.00024618	0.00224089	Down
ENSOARG00020004980	1304.6	-1.5669	0.28886	-5.42442	5.81427e-08	2.60954e-06	Down
ENSOARG00020005456	85.9277	-1.92418	0.391764	-4.91158	9.0344e-07	2.42891e-05	Down
ENSOARG00020000985	231.389	-1.27116	0.297839	-4.26793	1.97296e-05	0.000308601	Down
ENSOARG00020001034	105.334	-1.02791	0.307635	-3.34133	0.00083378	0.00586955	Down
ENSOARG00020001930	32.6806	-1.66607	0.506496	-3.2894	0.00100401	0.00681064	Down
ENSOARG00020002536	433.54	-1.05216	0.307818	-3.41813	0.000630525	0.00469097	Down
ENSOARG00020005232	267.767	-1.2149	0.292761	-4.14979	3.32775e-05	0.00046973	Down
ENSOARG00020000329	64.395	-2.20466	0.604493	-3.64712	0.000265193	0.0023723	Down
ENSOARG00020001788	77.956	-1.23337	0.349519	-3.52875	0.000417521	0.00339576	Down
ENSOARG00020008086	3673.79	-1.43847	0.279479	-5.14697	2.6473e-07	8.82111e-06	Down
ENSOARG00020016106	190.22	-1.60817	0.30422	-5.28621	1.24878e-07	4.85216e-06	Down
ENSOARG00020012239	204.651	-1.6888	0.412052	-4.09852	4.15794e-05	0.000554335	Down
ENSOARG00020019914	38.5645	-1.54473	0.518749	-2.9778	0.00290329	0.0157412	Down
ENSOARG00020025401	463.001	-1.80555	0.283328	-6.37264	1.85802e-10	2.00302e-08	Down
ENSOARG00020025587	38.0925	-1.47738	0.50866	-2.90445	0.00367901	0.0190823	Down
ENSOARG00020011858	95.8905	-1.17648	0.444872	-2.64453	0.00818047	0.035411	Down
ENSOARG00020014036	250.526	-1.44025	0.328462	-4.38483	1.16076e-05	0.000199745	Down
ENSOARG00020014854	2682.03	-1.56562	0.256746	-6.09792	1.07455e-09	8.5005e-08	Down
ENSOARG00020016553	199.293	-1.02918	0.317356	-3.24298	0.00118288	0.00778392	Down
ENSOARG00020015990	65.4898	-1.84536	0.370985	-4.97422	6.55099e-07	1.84232e-05	Down
ENSOARG00020021966	119.032	-1.19609	0.417523	-2.86472	0.00417385	0.0210049	Down
ENSOARG00020022008	44.2013	-1.11187	0.433688	-2.56377	0.0103543	0.0421846	Down
ENSOARG00020023884	613.397	-2.20874	0.340255	-6.49141	8.50372e-11	1.02755e-08	Down
ENSOARG00020024160	44.1087	-1.49978	0.43144	-3.47622	0.000508526	0.00395732	Down
ENSOARG00020019962	774.297	-1.58547	0.360652	-4.39611	1.10208e-05	0.000191445	Down
ENSOARG00020000797	529.825	-1.90364	0.348744	-5.45857	4.79994e-08	2.23645e-06	Down
ENSOARG00020001029	170.303	-2.40027	0.317702	-7.55509	4.18584e-14	1.77029e-11	Down
ENSOARG00020001098	753.303	-2.54147	0.408018	-6.22882	4.69964e-10	4.16431e-08	Down
ENSOARG00020001703	44014.1	-1.36961	0.272511	-5.0259	5.01075e-07	1.49724e-05	Down
ENSOARG00020002816	420.344	-2.03659	0.393833	-5.17121	2.32577e-07	7.86897e-06	Down
ENSOARG00020003866	58.1822	-1.67315	0.428895	-3.90108	9.57636e-05	0.00107264	Down
ENSOARG00020004904	184.364	-1.6971	0.327607	-5.18031	2.21521e-07	7.61202e-06	Down
ENSOARG00020006144	60.4903	-1.97535	0.396786	-4.97836	6.41239e-07	1.80797e-05	Down
ENSOARG00020022244	5945.64	-1.18137	0.361568	-3.26737	0.00108553	0.00724743	Down
ENSOARG00020009488	369.638	-2.6495	0.338712	-7.82229	5.18717e-15	2.8519e-12	Down
ENSOARG00020009507	61.7423	-1.09863	0.408146	-2.69176	0.00710758	0.0316161	Down
ENSOARG00020010320	29.4239	-1.62125	0.550803	-2.94342	0.00324603	0.0172349	Down
ENSOARG00020023387	386.565	-1.22638	0.320514	-3.82631	0.000130081	0.00134559	Down
ENSOARG00020023492	264.055	-1.17338	0.302428	-3.87986	0.000104515	0.00114581	Down
ENSOARG00020023839	256.097	-1.16037	0.302802	-3.83212	0.000127042	0.00132269	Down
ENSOARG00020014950	1498.59	-1.06876	0.301802	-3.54126	0.000398215	0.00327507	Down
ENSOARG00020004669	106.647	-1.73197	0.364841	-4.74719	2.0626e-06	4.78488e-05	Down
ENSOARG00020015942	37.8748	-1.33409	0.522812	-2.55176	0.0107182	0.0433936	Down
ENSOARG00020000632	355.671	-1.367	0.297346	-4.59733	4.2793e-06	8.7851e-05	Down
ENSOARG00020000647	233.634	-1.02533	0.307198	-3.33769	0.000844774	0.00591665	Down
ENSOARG00020001194	330.026	-1.34348	0.280625	-4.78745	1.68917e-06	4.08222e-05	Down
ENSOARG00020008294	53.1706	-1.82695	0.440901	-4.14367	3.41798e-05	0.000478778	Down
ENSOARG00020009931	2675.87	-2.40885	0.283709	-8.49056	2.05651e-17	2.74121e-14	Down
ENSOARG00020010253	1678.62	-1.05021	0.255621	-4.10845	3.98316e-05	0.000540059	Down
ENSOARG00020012156	137.96	-1.42351	0.313342	-4.54299	5.54608e-06	0.00011028	Down
ENSOARG00020004996	208.969	-1.64123	0.315137	-5.208	1.90892e-07	6.72771e-06	Down
ENSOARG00020007507	93.5735	-1.59375	0.389947	-4.0871	4.36793e-05	0.000573334	Down
ENSOARG00020008526	43.1816	-1.36326	0.437058	-3.11918	0.00181352	0.010987	Down
ENSOARG00020012973	274.647	-1.16841	0.315296	-3.70574	0.000210773	0.00197575	Down
ENSOARG00020013599	1070.82	-1.15495	0.276862	-4.17157	3.02504e-05	0.000439991	Down
ENSOARG00020019161	6747.53	-2.5711	0.399639	-6.43357	1.24645e-10	1.41298e-08	Down
ENSOARG00020013051	655.334	-1.21983	0.307029	-3.97302	7.09676e-05	0.000848217	Down
ENSOARG00020013159	175.046	-1.96378	0.300736	-6.52991	6.58098e-11	8.61427e-09	Down
ENSOARG00020013854	116.986	-1.1946	0.33182	-3.60013	0.000318055	0.00274516	Down
ENSOARG00020014050	3358.66	-1.63436	0.311851	-5.24085	1.5984e-07	5.86272e-06	Down
ENSOARG00020014536	222.677	-1.14561	0.327624	-3.49672	0.000471019	0.00373689	Down
ENSOARG00020018783	96.8757	-1.20203	0.345636	-3.47774	0.000505657	0.00394341	Down
ENSOARG00020019336	108.977	-1.70756	0.393063	-4.34424	1.39756e-05	0.000231091	Down
ENSOARG00020019971	397.93	-1.2621	0.337293	-3.74184	0.000182675	0.00176069	Down
ENSOARG00020020092	73.5762	-1.51438	0.362993	-4.17193	3.0203e-05	0.000439884	Down
ENSOARG00020021465	699.131	-1.40459	0.269791	-5.20622	1.92723e-07	6.75616e-06	Down
ENSOARG00020002445	33.9524	-2.17916	0.52893	-4.11994	3.78978e-05	0.000522866	Down
ENSOARG00020002636	616.893	-1.09102	0.265858	-4.10377	4.06474e-05	0.000546405	Down
ENSOARG00020005946	36.165	-1.59325	0.567188	-2.80903	0.00496906	0.024028	Down
ENSOARG00020006104	227.599	-2.34607	0.398601	-5.88575	3.96243e-09	2.60903e-07	Down
ENSOARG00020006162	187.707	-1.02682	0.39225	-2.61777	0.0088507	0.0374749	Down
ENSOARG00020009698	107.604	-1.18076	0.365553	-3.23007	0.00123759	0.0080763	Down
ENSOARG00020009765	313.094	-2.54797	0.940044	-2.71048	0.00671861	0.0302975	Down
ENSOARG00020012615	2603.75	-1.32553	0.267312	-4.95874	7.09526e-07	1.98523e-05	Down
ENSOARG00020012893	3284.02	-1.23075	0.243487	-5.05471	4.31049e-07	1.33047e-05	Down
ENSOARG00020014531	1364.23	-1.15705	0.279013	-4.14692	3.36973e-05	0.000473727	Down
ENSOARG00020015909	310.428	-1.80689	0.344945	-5.2382	1.62154e-07	5.92374e-06	Down
ENSOARG00020013481	3657.19	-2.13482	0.345487	-6.17916	6.44449e-10	5.36645e-08	Down
ENSOARG00020014175	4965.13	-1.22682	0.257922	-4.75656	1.96916e-06	4.61683e-05	Down
ENSOARG00020009825	130.229	-1.05826	0.320702	-3.29981	0.000967492	0.00663251	Down
ENSOARG00020017523	43.3057	-2.04962	0.545796	-3.75528	0.000173145	0.00168636	Down
ENSOARG00020020721	111.823	-1.48863	0.371061	-4.01181	6.02551e-05	0.000743619	Down
ENSOARG00020021778	95.8651	-1.40449	0.345624	-4.06364	4.83127e-05	0.000623229	Down
ENSOARG00020021794	679.395	-1.61396	0.333683	-4.8368	1.31946e-06	3.33535e-05	Down
ENSOARG00020009129	285.924	-1.1449	0.279011	-4.10343	4.0707e-05	0.000546537	Down
ENSOARG00020011504	143.303	-1.33463	0.328446	-4.06348	4.83462e-05	0.000623229	Down
ENSOARG00020016252	992.237	-1.72153	0.294694	-5.84176	5.16508e-09	3.28296e-07	Down
ENSOARG00020016402	332.242	-1.60099	0.327592	-4.88715	1.02305e-06	2.69772e-05	Down
ENSOARG00020022493	492.417	-1.16245	0.344345	-3.37584	0.000735903	0.00533069	Down
ENSOARG00020015693	77.2857	-1.74763	0.377602	-4.62823	3.68812e-06	7.76907e-05	Down
ENSOARG00020017139	398.123	-1.08205	0.285932	-3.78431	0.000154134	0.00153938	Down
ENSOARG00020017189	193.005	-1.35293	0.307468	-4.40024	1.08133e-05	0.000188736	Down
ENSOARG00020019149	376.354	-1.05567	0.279463	-3.7775	0.000158413	0.00157354	Down
ENSOARG00020020500	127.457	-1.24452	0.343254	-3.62567	0.000288216	0.00252931	Down
ENSOARG00020021670	165.649	-1.19071	0.382447	-3.1134	0.00184943	0.0111677	Down
ENSOARG00020009902	110.133	-1.14079	0.319639	-3.56898	0.00035837	0.00300812	Down
ENSOARG00020014885	6082.77	-1.45715	0.274297	-5.31229	1.08255e-07	4.30531e-06	Down
ENSOARG00020017166	643.418	-1.44015	0.24349	-5.91462	3.32644e-09	2.2719e-07	Down
ENSOARG00020017245	2702.82	-1.00304	0.263357	-3.80868	0.000139713	0.0014238	Down
ENSOARG00020021010	5146.23	-1.203	0.357447	-3.36554	0.000763951	0.00550125	Down
ENSOARG00020016326	170.166	-1.28398	0.333038	-3.85535	0.000115566	0.00123495	Down
ENSOARG00020014806	41.7484	-1.23102	0.453685	-2.71338	0.00665998	0.0301027	Down
ENSOARG00020021536	41.3333	-2.00943	0.487294	-4.12365	3.7292e-05	0.000515803	Down
ENSOARG00020013148	42.2733	-1.56672	0.473979	-3.30546	0.00094822	0.00651664	Down
ENSOARG00020020382	251.532	-1.08937	0.326532	-3.33619	0.000849348	0.0059449	Down
ENSOARG00020020760	801.634	-1.46083	0.408531	-3.57582	0.000349135	0.00295088	Down
ENSOARG00020020967	52.3266	-1.39699	0.403946	-3.45836	0.000543471	0.00416156	Down
ENSOARG00020021962	1840.08	-1.26083	0.269117	-4.68509	2.79841e-06	6.24164e-05	Down
ENSOARG00020002992	42.612	-1.86555	0.464266	-4.01828	5.86237e-05	0.000730041	Down
ENSOARG00020003124	945.349	-2.03325	0.375156	-5.41975	5.96839e-08	2.66782e-06	Down
ENSOARG00020004685	94.5031	-1.50443	0.336513	-4.47064	7.79845e-06	0.000146584	Down
ENSOARG00020017465	147.521	-1.47762	0.300037	-4.92477	8.44585e-07	2.2931e-05	Down
ENSOARG00020011530	1700.84	-2.03872	0.271375	-7.51256	5.79832e-14	2.05672e-11	Down
ENSOARG00020010090	65.8436	-1.50732	0.386864	-3.89627	9.76871e-05	0.00109053	Down
ENSOARG00020010413	177.369	-1.43517	0.297841	-4.81858	1.44583e-06	3.59651e-05	Down
ENSOARG00020010462	108.315	-1.02647	0.316153	-3.24674	0.00116737	0.00770028	Down
ENSOARG00020020468	187.381	-1.15265	0.319646	-3.60602	0.000310928	0.00268787	Down
ENSOARG00020023231	73.4473	-1.5227	0.390652	-3.89785	9.7049e-05	0.00108561	Down
ENSOARG00020020182	183.134	-1.2534	0.324709	-3.86008	0.000113351	0.00121719	Down
ENSOARG00020021312	28.4068	-1.29493	0.512101	-2.52867	0.0114496	0.0456579	Down
ENSOARG00020021823	2065.66	-1.87196	0.296181	-6.32031	2.61035e-10	2.6094e-08	Down
ENSOARG00020022386	244.724	-1.72736	0.322635	-5.35391	8.60719e-08	3.55405e-06	Down
ENSOARG00020024632	101.713	-2.67395	0.409603	-6.52815	6.6589e-11	8.61427e-09	Down
ENSOARG00020025695	38.4095	-1.33435	0.534914	-2.49452	0.0126129	0.0491988	Down
ENSOARG00020005980	29.5896	-1.41439	0.508924	-2.77917	0.00544978	0.0258078	Down
ENSOARG00020012388	5230.94	-1.50382	0.276825	-5.43236	5.56136e-08	2.51657e-06	Down
ENSOARG00020015503	94.1393	-1.30099	0.461878	-2.81674	0.00485132	0.023604	Down
ENSOARG00020008883	44.5521	-1.24731	0.454967	-2.74153	0.00611536	0.028183	Down
ENSOARG00020010869	64.4723	-1.73716	0.511759	-3.39449	0.000687578	0.0050404	Down
ENSOARG00020014576	139.075	-1.43684	0.467386	-3.0742	0.00211065	0.0123714	Down
ENSOARG00020015515	45.5859	-2.45801	0.460943	-5.33257	9.68341e-08	3.91343e-06	Down
ENSOARG00020019634	132.217	-1.50559	0.475427	-3.16682	0.00154118	0.0096839	Down
ENSOARG00020012249	79.0014	-2.2222	0.436976	-5.08541	3.66826e-07	1.16733e-05	Down
ENSOARG00020012308	437.237	-2.97827	0.938243	-3.1743	0.00150198	0.00948241	Down
ENSOARG00020012431	2634.4	-3.65586	1.26525	-2.88944	0.0038593	0.0197749	Down
ENSOARG00020014015	1114.12	-1.13482	0.282309	-4.01977	5.82547e-05	0.000727092	Down
ENSOARG00020016709	286.012	-1.34202	0.319748	-4.19713	2.70323e-05	0.000401686	Down
ENSOARG00020017867	141.91	-1.51567	0.354876	-4.27098	1.94615e-05	0.000305277	Down
ENSOARG00020018089	551.081	-1.30897	0.304333	-4.30113	1.69927e-05	0.000271983	Down
ENSOARG00020003656	55.6556	-1.10585	0.389673	-2.83789	0.00454127	0.0224749	Down
ENSOARG00020003811	37.5671	-1.45975	0.488789	-2.98647	0.00282222	0.0154087	Down
ENSOARG00020004246	3125.18	-1.1524	0.267648	-4.30564	1.66501e-05	0.000266887	Down
ENSOARG00020011561	271.117	-1.37997	0.295679	-4.66713	3.05438e-06	6.74416e-05	Down
ENSOARG00020003286	155.062	-1.45362	0.327411	-4.43974	9.00697e-06	0.000164247	Down
ENSOARG00020005203	185.417	-1.09545	0.318191	-3.44275	0.000575833	0.0043668	Down
ENSOARG00020014092	32.2469	-1.97471	0.624877	-3.16016	0.00157683	0.00985719	Down
ENSOARG00020005461	105.742	-2.77641	1.04467	-2.6577	0.00786763	0.0342965	Down
ENSOARG00020005893	261.918	-1.13947	0.308292	-3.69606	0.000218969	0.00202846	Down
ENSOARG00020010295	65.0733	-1.5726	0.5151	-3.053	0.00226566	0.0130504	Down
ENSOARG00020015701	193.712	-1.65705	0.342047	-4.8445	1.2693e-06	3.22337e-05	Down
ENSOARG00020016190	201.668	-1.71201	0.335337	-5.10535	3.30189e-07	1.07102e-05	Down
ENSOARG00020025751	260.242	-1.8799	0.297033	-6.32894	2.46847e-10	2.53675e-08	Down
ENSOARG00020025797	233.428	-1.05449	0.284545	-3.70589	0.000210647	0.00197575	Down
ENSOARG00020025827	106.993	-1.58773	0.370103	-4.28997	1.78694e-05	0.000283947	Down
ENSOARG00020009637	670.219	-1.17086	0.267375	-4.37908	1.19182e-05	0.000204132	Down
ENSOARG00020010557	143.879	-1.09218	0.316954	-3.44586	0.00056924	0.00432575	Down
ENSOARG00020022374	55.9135	-1.04351	0.38145	-2.73564	0.00622587	0.0285487	Down
ENSOARG00020024259	39.4328	-1.56099	0.459652	-3.39602	0.000683731	0.0050256	Down
ENSOARG00020024390	130.239	-1.05738	0.290783	-3.63632	0.00027656	0.00244881	Down
ENSOARG00020003139	228.733	-1.07058	0.335681	-3.18927	0.00142635	0.00910807	Down
ENSOARG00020003441	286.984	-1.21481	0.294449	-4.1257	3.69602e-05	0.00051315	Down
ENSOARG00020007443	4145.88	-1.97587	0.398798	-4.95457	7.24905e-07	2.01289e-05	Down
ENSOARG00020013089	174.848	-1.73174	0.372964	-4.64317	3.43097e-06	7.39382e-05	Down
ENSOARG00020020554	22082.1	-1.25809	0.247012	-5.09325	3.51977e-07	1.12838e-05	Down
ENSOARG00020010010	193.575	-1.17521	0.306031	-3.84018	0.000122946	0.00128876	Down
ENSOARG00020021264	315.749	-1.02794	0.295144	-3.48284	0.000496133	0.00387463	Down
ENSOARG00020023137	26.3379	-1.67261	0.613961	-2.72429	0.00644399	0.0294139	Down
ENSOARG00020003121	32.691	-2.66436	0.530611	-5.0213	5.13238e-07	1.52942e-05	Down
ENSOARG00020004693	18.5189	-1.56689	0.584515	-2.68066	0.00734771	0.0325133	Down
ENSOARG00020008950	271.711	-1.13246	0.322446	-3.51209	0.000444591	0.0035841	Down
ENSOARG00020011009	326.119	-1.69801	0.304278	-5.58046	2.3988e-08	1.2501e-06	Down
ENSOARG00020011577	67.6965	-1.28475	0.396202	-3.24267	0.00118415	0.0077876	Down
ENSOARG00020014297	216.635	-1.14398	0.341541	-3.34945	0.000809712	0.00574796	Down
ENSOARG00020012200	46.6017	-1.30262	0.442961	-2.94071	0.00327457	0.0173517	Down
ENSOARG00020003105	103.126	-1.29103	0.361355	-3.57274	0.000353268	0.00297666	Down
ENSOARG00020008744	100.398	-1.56504	0.352816	-4.43584	9.17135e-06	0.000166142	Down
ENSOARG00020018574	282.922	-1.02172	0.390876	-2.61393	0.00895069	0.0378255	Down
ENSOARG00020007239	317.538	-1.45393	0.288625	-5.03745	4.71784e-07	1.4252e-05	Down
ENSOARG00020021229	136.597	-1.44265	0.467621	-3.08509	0.00203491	0.0120565	Down
ENSOARG00020005095	268.958	-1.68209	0.292956	-5.74179	9.36798e-09	5.47927e-07	Down
ENSOARG00020007810	685.781	-1.90363	0.381445	-4.99059	6.01953e-07	1.72372e-05	Down
ENSOARG00020025929	19464.6	-1.15566	0.259096	-4.46035	8.1826e-06	0.000151475	Down
ENSOARG00020026192	58.2481	-1.16466	0.380315	-3.06236	0.00219599	0.0127291	Down
ENSOARG00020005673	322.026	-1.36422	0.300955	-4.53297	5.81611e-06	0.000115232	Down
ENSOARG00020006005	73.1468	-1.14906	0.356745	-3.22095	0.00127768	0.00829643	Down
ENSOARG00020009436	42.9512	-1.56062	0.443309	-3.52039	0.000430905	0.00348912	Down
ENSOARG00020012160	66.1521	-1.46701	0.40061	-3.66194	0.000250317	0.00226938	Down
ENSOARG00020012645	88.3866	-1.01913	0.342494	-2.97561	0.00292403	0.0158232	Down
ENSOARG00020012931	71.9443	-1.0874	0.410755	-2.64732	0.00811325	0.0351788	Down
ENSOARG00020004604	28.5987	-1.45589	0.51736	-2.81408	0.00489168	0.0237374	Down
ENSOARG00020004947	637.151	-1.24514	0.329939	-3.77384	0.000160755	0.00159142	Down
ENSOARG00020011391	31.7276	-1.66328	0.488474	-3.40506	0.000661506	0.00488839	Down
ENSOARG00020003888	649.751	-1.08074	0.258279	-4.18439	2.85938e-05	0.000419223	Down
ENSOARG00020006894	4448.83	-1.0324	0.2456	-4.2036	2.62702e-05	0.00039195	Down
ENSOARG00020020262	62.9987	-1.23791	0.406099	-3.0483	0.00230137	0.0132215	Down
ENSOARG00020020483	40.9246	-1.29219	0.459091	-2.81468	0.00488257	0.0237246	Down
ENSOARG00020024279	64.7556	-2.11896	0.443686	-4.7758	1.78991e-06	4.25095e-05	Down
ENSOARG00020013266	148.971	-2.47073	0.334073	-7.39577	1.40588e-13	4.41687e-11	Down
ENSOARG00020018609	49.585	-1.53481	0.442974	-3.46478	0.000530669	0.00409203	Down
ENSOARG00020023023	51.3804	-1.23608	0.388072	-3.18518	0.00144666	0.00920574	Down
ENSOARG00020003703	286.383	-1.04519	0.330135	-3.16594	0.00154585	0.0097077	Down
ENSOARG00020011031	229.922	-1.27071	0.325001	-3.90986	9.2348e-05	0.00104579	Down
ENSOARG00020013161	292.348	-2.12886	0.39057	-5.45064	5.01896e-08	2.29952e-06	Down
ENSOARG00020019328	496.781	-1.71612	0.300238	-5.71586	1.09149e-08	6.25103e-07	Down
ENSOARG00020006298	55.4609	-1.24584	0.398535	-3.12604	0.00177176	0.0107816	Down
ENSOARG00020009114	493.025	-1.19545	0.271235	-4.40744	1.04601e-05	0.000185216	Down
ENSOARG00020009434	105.452	-1.19218	0.350307	-3.40325	0.000665887	0.00491416	Down
ENSOARG00020009923	130.867	-1.29843	0.355782	-3.64951	0.00026274	0.00235634	Down
ENSOARG00020011875	100.456	-1.39534	0.403334	-3.45951	0.000541155	0.00414961	Down
ENSOARG00020014062	2259.2	-1.04901	0.253073	-4.14507	3.3971e-05	0.00047646	Down
ENSOARG00020017859	172.965	-1.23922	0.31951	-3.8785	0.000105104	0.00115112	Down
ENSOARG00020009332	250.792	-1.09404	0.284519	-3.84525	0.00012043	0.00127087	Down
ENSOARG00020011513	725.145	-1.09271	0.275607	-3.96473	7.34796e-05	0.000867546	Down
ENSOARG00020011731	189.201	-1.41676	0.313671	-4.5167	6.28097e-06	0.00012224	Down
ENSOARG00020023982	47.285	-1.35985	0.445919	-3.04955	0.00229186	0.0131737	Down
ENSOARG00020004400	1476.16	-1.07322	0.253486	-4.23384	2.29731e-05	0.00035085	Down
ENSOARG00020004500	1282.56	-1.40542	0.332701	-4.22428	2.39709e-05	0.000364067	Down
ENSOARG00020005114	317.107	-1.08787	0.284058	-3.82975	0.000128273	0.00133317	Down
ENSOARG00020007221	2174.2	-1.85757	0.382936	-4.85085	1.22931e-06	3.15092e-05	Down
ENSOARG00020010376	44.8266	-1.129	0.423044	-2.66876	0.00761315	0.0334455	Down
ENSOARG00020010529	26.2003	-1.8977	0.543977	-3.48857	0.000485618	0.00382511	Down
ENSOARG00020011000	709.34	-1.4816	0.270491	-5.47746	4.31478e-08	2.05552e-06	Down
ENSOARG00020019476	46.1998	-1.66384	0.59543	-2.79435	0.00520038	0.0248948	Down
ENSOARG00020020280	43.729	-1.33005	0.456699	-2.9123	0.00358776	0.0186883	Down
ENSOARG00020021730	117.454	-1.09989	0.334746	-3.28573	0.00101717	0.00686538	Down
ENSOARG00020023065	34.2635	-1.67492	0.541242	-3.09458	0.00197089	0.0117846	Down
ENSOARG00020014203	104.499	-1.09335	0.359365	-3.04244	0.00234669	0.0133839	Down
ENSOARG00020014554	24.6145	-1.57329	0.548005	-2.87094	0.00409257	0.020681	Down
ENSOARG00020016513	519.298	-1.00853	0.295449	-3.41353	0.000641261	0.00475558	Down
ENSOARG00020023836	36.232	-1.80387	0.449613	-4.01206	6.01911e-05	0.000743619	Down
ENSOARG00020005746	286.985	-1.27747	0.373427	-3.42093	0.000624076	0.00465244	Down
ENSOARG00020022585	830.006	-1.09621	0.26089	-4.2018	2.64804e-05	0.000394551	Down
ENSOARG00020024574	208.67	-1.12191	0.320805	-3.49717	0.000470214	0.00373689	Down
ENSOARG00020024691	40.6816	-1.27789	0.429683	-2.97404	0.00293907	0.0158754	Down
ENSOARG00020025454	183.807	-1.1583	0.290363	-3.98913	6.63153e-05	0.000803087	Down
ENSOARG00020004655	109.757	-1.83605	0.340634	-5.3901	7.04203e-08	3.02598e-06	Down
ENSOARG00020020144	113.568	-1.2226	0.344367	-3.55026	0.000384847	0.00318178	Down
ENSOARG00020021932	4185.03	-1.12168	0.255788	-4.38519	1.15886e-05	0.000199745	Down
ENSOARG00020023051	47.9217	-1.36396	0.399037	-3.41814	0.000630509	0.00469097	Down
ENSOARG00020005916	905.926	-1.25143	0.280316	-4.46435	8.03124e-06	0.000150201	Down
ENSOARG00020006045	68.5225	-1.99607	0.434895	-4.58978	4.43707e-06	9.0185e-05	Down
ENSOARG00020006077	163.156	-1.19089	0.404994	-2.94052	0.00327665	0.0173517	Down
ENSOARG00020006320	5084.53	-1.04246	0.401781	-2.5946	0.00947023	0.0394151	Down
ENSOARG00020012047	59.7989	-1.69545	0.408002	-4.15548	3.24603e-05	0.000461155	Down
ENSOARG00020003220	27.9922	-1.31408	0.511173	-2.57072	0.0101488	0.0415472	Down
ENSOARG00020003549	838.927	-1.71556	0.313212	-5.47732	4.31817e-08	2.05552e-06	Down
ENSOARG00020005990	92.3622	-1.06425	0.325661	-3.26796	0.00108327	0.00723675	Down
ENSOARG00020005151	109.595	-1.59985	0.393123	-4.0696	4.70949e-05	0.000610678	Down
ENSOARG00020012959	218.548	-1.79635	0.34725	-5.17309	2.3025e-07	7.81429e-06	Down
ENSOARG00020015852	70.4545	-1.57374	0.389277	-4.04272	5.28343e-05	0.000673194	Down
ENSOARG00020003712	63.8173	-1.34722	0.426054	-3.16208	0.00156649	0.00980929	Down
ENSOARG00020003750	32.3664	-1.61885	0.550444	-2.94099	0.00327166	0.0173458	Down
ENSOARG00020004522	64.582	-1.47795	0.408078	-3.62172	0.000292645	0.00256204	Down
ENSOARG00020012090	66.8836	-2.44522	0.510318	-4.79156	1.65487e-06	4.02587e-05	Down
ENSOARG00020013255	88.6231	-1.0974	0.357509	-3.06958	0.00214361	0.0125046	Down
ENSOARG00020006319	53.3995	-1.35827	0.449166	-3.02398	0.00249476	0.014104	Down
ENSOARG00020007088	30.3024	-1.73338	0.514382	-3.36984	0.000752127	0.00543033	Down
ENSOARG00020008695	1348.61	-1.09016	0.27046	-4.03076	5.55976e-05	0.000699486	Down
ENSOARG00020009745	43.7027	-1.53355	0.424051	-3.61644	0.000298685	0.00259631	Down
ENSOARG00020009778	734.649	-1.47423	0.303445	-4.85831	1.18393e-06	3.04884e-05	Down
ENSOARG00020010427	1137.63	-2.08163	0.365602	-5.69369	1.24324e-08	6.99392e-07	Down
ENSOARG00020011459	184.149	-1.51914	0.325903	-4.66132	3.14189e-06	6.86844e-05	Down
ENSOARG00020011604	29.0449	-1.23147	0.486299	-2.53233	0.0113307	0.0452735	Down
ENSOARG00020019599	106.207	-2.42458	0.405544	-5.97857	2.25104e-09	1.6178e-07	Down
ENSOARG00020023841	231.091	-1.09011	0.338933	-3.21631	0.00129849	0.00839892	Down
ENSOARG00020010083	75.64	-1.37726	0.413199	-3.33316	0.000858657	0.00599099	Down
ENSOARG00020011139	197.35	-1.01551	0.330149	-3.07593	0.0020985	0.0123462	Down
ENSOARG00020005532	51.3428	-2.48076	0.487241	-5.09143	3.55367e-07	1.13594e-05	Down
ENSOARG00020008698	431.446	-1.08851	0.34832	-3.12504	0.0017778	0.0108123	Down
ENSOARG00020011998	1335.83	-2.61159	0.326235	-8.00525	1.19226e-15	8.74006e-13	Down
ENSOARG00020012814	1433.68	-1.37094	0.293887	-4.66484	3.08851e-06	6.80587e-05	Down
ENSOARG00020010358	113.901	-1.82658	0.337999	-5.40409	6.51394e-08	2.84478e-06	Down
ENSOARG00020017338	37.0421	-1.35929	0.442787	-3.06985	0.00214164	0.0125046	Down
ENSOARG00020003810	849.208	-1.84034	0.256414	-7.1772	7.11536e-13	1.73868e-10	Down
ENSOARG00020010410	2483.18	-1.90748	0.320265	-5.95594	2.58586e-09	1.8227e-07	Down
ENSOARG00020012001	279.856	-1.88066	0.38999	-4.82233	1.4189e-06	3.53792e-05	Down
ENSOARG00020010657	60.2257	-1.0741	0.429732	-2.49946	0.0124384	0.0487084	Down
ENSOARG00020011521	1206.1	-1.00882	0.295555	-3.4133	0.000641804	0.00475558	Down
ENSOARG00020015439	166.639	-1.18842	0.307476	-3.86508	0.000111055	0.00119957	Down
ENSOARG00020017352	163.189	-1.01725	0.309287	-3.28903	0.00100534	0.00681484	Down
ENSOARG00020018357	394.794	-2.26972	0.378078	-6.00331	1.9334e-09	1.43646e-07	Down
ENSOARG00020019151	4914.47	-1.48157	0.316034	-4.68802	2.75859e-06	6.16534e-05	Down
ENSOARG00020020533	279.206	-1.34855	0.298167	-4.52279	6.10294e-06	0.000120027	Down
ENSOARG00020023166	48.6489	-1.44651	0.515217	-2.80758	0.00499152	0.0240731	Down
ENSOARG00020008716	1826.77	-1.00971	0.267673	-3.77219	0.000161821	0.0015973	Down
ENSOARG00020008805	31.8476	-1.89139	0.484706	-3.90215	9.53422e-05	0.00107087	Down
ENSOARG00020009433	279.27	-1.00029	0.306334	-3.26535	0.00109328	0.00727709	Down
ENSOARG00020019807	271.186	-1.15695	0.300377	-3.85165	0.000117326	0.00125011	Down
ENSOARG00020023581	957.415	-1.4033	0.36392	-3.85606	0.000115229	0.00123375	Down
ENSOARG00020003226	892.301	-2.1464	0.371798	-5.77303	7.78595e-09	4.6278e-07	Down
ENSOARG00020003934	91.1786	-1.31424	0.322501	-4.07514	4.59865e-05	0.000597716	Down
ENSOARG00020005475	31.5752	-1.71047	0.494075	-3.46197	0.000536246	0.00411771	Down
ENSOARG00020016940	117.364	-1.34613	0.402791	-3.34202	0.000831719	0.00586255	Down
ENSOARG00020020472	179.69	-1.16666	0.363413	-3.2103	0.00132599	0.00855667	Down
ENSOARG00020022396	531.628	-1.1836	0.312551	-3.7869	0.000152536	0.00152897	Down
ENSOARG00020015025	33.1362	-1.17605	0.451592	-2.60423	0.00920797	0.0386749	Down
ENSOARG00020019482	43.1655	-1.33808	0.478814	-2.79457	0.00519689	0.0248889	Down
ENSOARG00020022818	184.897	-1.07848	0.321561	-3.35387	0.000796889	0.00567525	Down
ENSOARG00020016912	57332.7	-1.131	0.304759	-3.71112	0.000206342	0.00194759	Down
ENSOARG00020017161	88.768	-1.76656	0.418714	-4.219	2.45384e-05	0.000371148	Down
ENSOARG00020020844	95.7323	-1.36533	0.328045	-4.16202	3.15441e-05	0.000451052	Down
ENSOARG00020021013	95.6832	-1.55808	0.410523	-3.79536	0.000147427	0.00148589	Down
ENSOARG00020017566	89.9907	-1.2162	0.344591	-3.52941	0.000416483	0.00339233	Down
ENSOARG00020021629	108.7	-1.00766	0.367797	-2.73971	0.00614936	0.0283041	Down
ENSOARG00020022538	65.7936	-1.60969	0.497042	-3.23855	0.00120139	0.00786341	Down
ENSOARG00020019071	39.849	-1.88938	0.500817	-3.7726	0.000161556	0.00159611	Down
ENSOARG00020004608	146.258	-1.26992	0.370153	-3.4308	0.000601805	0.0045232	Down
ENSOARG00020006237	562.178	-1.99308	0.27962	-7.1278	1.01984e-12	2.2886e-10	Down
ENSOARG00020010063	266.625	-1.51427	0.390607	-3.87671	0.000105877	0.00115843	Down
ENSOARG00020017761	2089.68	-1.17601	0.264224	-4.45082	8.55412e-06	0.00015703	Down
ENSOARG00020019275	54.2393	-1.351	0.406795	-3.32108	0.00089671	0.0062014	Down
ENSOARG00020022655	2852.81	-1.02875	0.307943	-3.34072	0.000835603	0.00587414	Down
ENSOARG00020003513	26.1093	-1.55955	0.508772	-3.06533	0.00217427	0.0126232	Down
ENSOARG00020004528	212.177	-2.06632	0.359631	-5.74567	9.15599e-09	5.38392e-07	Down
ENSOARG00020008425	1919.76	-1.10177	0.241265	-4.56664	4.95593e-06	9.99916e-05	Down
ENSOARG00020020831	86.9863	-1.08822	0.323611	-3.36274	0.000771728	0.00554273	Down
ENSOARG00020025705	145.374	-1.05427	0.308518	-3.41722	0.000632652	0.00470361	Down
ENSOARG00020025747	98.3553	-1.50209	0.390172	-3.84981	0.000118208	0.0012542	Down
ENSOARG00020025998	190.044	-1.16873	0.312868	-3.73552	0.000187325	0.00179583	Down
ENSOARG00020026023	596.148	-1.49012	0.290065	-5.13721	2.78849e-07	9.22827e-06	Down
ENSOARG00020026086	322.855	-1.12984	0.317342	-3.56032	0.000370396	0.00308785	Down
ENSOARG00020019165	444.692	-2.33283	0.350002	-6.6652	2.64313e-11	3.87517e-09	Down
ENSOARG00020023141	83.146	-1.12081	0.357232	-3.1375	0.00170395	0.0104791	Down
ENSOARG00020023220	174.755	-1.6643	0.322715	-5.15717	2.50709e-07	8.40487e-06	Down
ENSOARG00020005037	28.4524	-1.54142	0.548878	-2.8083	0.00498033	0.0240454	Down
ENSOARG00020003333	189.176	-1.45713	0.356524	-4.08703	4.36935e-05	0.000573334	Down
ENSOARG00020005999	1288.1	-1.77966	0.350257	-5.08101	3.7543e-07	1.18052e-05	Down
ENSOARG00020006196	697.76	-1.20279	0.334713	-3.5935	0.000326268	0.00280066	Down
ENSOARG00020014421	890.008	-1.23118	0.284245	-4.3314	1.48164e-05	0.000241416	Down
ENSOARG00020015402	139.765	-1.67293	0.351808	-4.75524	1.98215e-06	4.63738e-05	Down
ENSOARG00020015572	1536.72	-2.30839	0.30494	-7.56999	3.73245e-14	1.64168e-11	Down
ENSOARG00020010508	85.8507	-1.18026	0.344379	-3.42722	0.00060979	0.00456761	Down
ENSOARG00020010804	118.984	-1.51755	0.364294	-4.16572	3.10371e-05	0.000445541	Down
ENSOARG00020020846	626.159	-2.14725	0.346163	-6.20299	5.53992e-10	4.75913e-08	Down
ENSOARG00020021843	613.105	-1.07452	0.270744	-3.96876	7.22488e-05	0.000859792	Down
ENSOARG00020021986	40.0814	-1.28361	0.45376	-2.82882	0.00467199	0.0229447	Down
ENSOARG00020023075	51.9479	-1.69509	0.404225	-4.19342	2.7478e-05	0.000405535	Down
ENSOARG00020014998	1975.12	-1.09996	0.284647	-3.8643	0.000111409	0.00120222	Down
ENSOARG00020016509	80.8727	-1.62484	0.421987	-3.85044	0.000117904	0.0012542	Down
ENSOARG00020020501	74.9886	-1.59515	0.357363	-4.46366	8.05717e-06	0.000150201	Down
ENSOARG00020007552	53.9364	-1.52069	0.440092	-3.4554	0.000549485	0.00419593	Down
ENSOARG00020004699	267.902	-2.56794	0.462072	-5.55745	2.73739e-08	1.40002e-06	Down
ENSOARG00020006032	59.5803	-1.89864	0.452345	-4.19733	2.70075e-05	0.000401686	Down
ENSOARG00020008419	86.8778	-1.15729	0.346575	-3.3392	0.000840193	0.00588831	Down
ENSOARG00020008789	107.753	-1.03033	0.334823	-3.07723	0.00208932	0.0123054	Down
ENSOARG00020010668	16633.5	-1.0506	0.314599	-3.3395	0.000839306	0.00588585	Down
ENSOARG00020024046	530.536	-2.03176	0.322893	-6.29238	3.12642e-10	3.01563e-08	Down
ENSOARG00020024388	100.051	-1.65009	0.462725	-3.56603	0.000362427	0.00303754	Down
ENSOARG00020024411	114.755	-1.03461	0.339109	-3.05097	0.00228103	0.0131183	Down
ENSOARG00020008563	270.102	-1.35056	0.286952	-4.70658	2.51902e-06	5.67606e-05	Down
ENSOARG00020013006	1267.41	-1.39539	0.304123	-4.58825	4.46971e-06	9.06807e-05	Down
ENSOARG00020004339	123.091	-1.01141	0.369419	-2.73784	0.00618441	0.0284059	Down
ENSOARG00020008507	555.176	-1.42137	0.308624	-4.60553	4.11422e-06	8.56818e-05	Down
ENSOARG00020009983	100.07	-1.70866	0.422293	-4.04616	5.20643e-05	0.000664923	Down
ENSOARG00020010285	151.417	-1.22944	0.314379	-3.91068	9.20358e-05	0.0010444	Down
ENSOARG00020013906	133.866	-1.06988	0.338602	-3.1597	0.00157934	0.00986168	Down
ENSOARG00020014154	73.2688	-1.04041	0.40954	-2.54043	0.0110715	0.0444151	Down
ENSOARG00020011732	853.114	-1.14452	0.269118	-4.25284	2.1108e-05	0.000325989	Down
ENSOARG00020012688	2300.5	-1.42648	0.364833	-3.90995	9.23141e-05	0.00104579	Down
ENSOARG00020014390	171.48	-1.26948	0.286796	-4.42643	9.58044e-06	0.000172214	Down
ENSOARG00020023416	177.479	-1.54368	0.286687	-5.38455	7.26259e-08	3.10737e-06	Down
ENSOARG00020013825	86.2284	-1.2096	0.474874	-2.5472	0.0108591	0.0438512	Down
ENSOARG00020016255	59.8477	-1.47105	0.388777	-3.78379	0.000154457	0.00154121	Down
ENSOARG00020019561	2547.41	-1.04634	0.246256	-4.24898	2.14746e-05	0.00033072	Down
ENSOARG00020013339	2020.24	-1.65303	0.312959	-5.28193	1.27833e-07	4.88073e-06	Down
ENSOARG00020017165	431.565	-1.43233	0.296807	-4.8258	1.3944e-06	3.48473e-05	Down
ENSOARG00020017644	129.714	-1.49566	0.516042	-2.89833	0.00375157	0.0193763	Down
ENSOARG00020003407	157.089	-1.47128	0.336573	-4.37136	1.23476e-05	0.000209205	Down
ENSOARG00020008577	30.4017	-1.59321	0.517799	-3.0769	0.00209168	0.0123127	Down
ENSOARG00020003892	316.25	-1.49108	0.270021	-5.52208	3.35014e-08	1.64456e-06	Down
ENSOARG00020005117	28.8635	-1.8871	0.508782	-3.70905	0.000208035	0.00195853	Down
ENSOARG00020009476	461.377	-1.49248	0.265216	-5.62741	1.82938e-08	9.85643e-07	Down
ENSOARG00020010065	58.4275	-1.4606	0.451513	-3.2349	0.00121685	0.00795035	Down
ENSOARG00020012821	33.7586	-1.12579	0.450073	-2.50135	0.0123722	0.0485353	Down
ENSOARG00020017222	837.989	-1.23786	0.280802	-4.40829	1.04188e-05	0.000184783	Down
ENSOARG00020023575	186.31	-1.98692	0.329341	-6.03301	1.60934e-09	1.22044e-07	Down
ENSOARG00020012167	143.967	-1.32385	0.297592	-4.44853	8.64612e-06	0.000158455	Down
ENSOARG00020013445	1574.35	-1.42674	0.281398	-5.0702	3.97393e-07	1.2414e-05	Down
ENSOARG00020018231	29.9934	-1.199	0.47563	-2.52088	0.0117062	0.0463863	Down
ENSOARG00020023434	931.05	-1.06662	0.278352	-3.83192	0.000127145	0.00132269	Down
ENSOARG00020023529	65.8317	-1.1189	0.388835	-2.87757	0.00400751	0.0204012	Down
ENSOARG00020023598	217.16	-1.43336	0.354698	-4.04108	5.32057e-05	0.000676358	Down
ENSOARG00020023825	2367.56	-1.18285	0.370194	-3.19521	0.00139729	0.00893289	Down
ENSOARG00020005825	69.2141	-1.37581	0.477971	-2.87844	0.00399647	0.0203639	Down
ENSOARG00020011752	85.957	-1.02251	0.399069	-2.56224	0.0104001	0.0423396	Down
ENSOARG00020011878	124.413	-1.74263	0.374732	-4.65032	3.31416e-06	7.15962e-05	Down
ENSOARG00020007061	207.016	-1.52574	0.334252	-4.56463	5.00379e-06	0.000100588	Down
ENSOARG00020009659	4968.76	-1.02411	0.270992	-3.77913	0.00015738	0.00156753	Down
ENSOARG00020020363	1212.31	-1.3518	0.452269	-2.98893	0.00279961	0.0153233	Down
ENSOARG00020010187	4801.77	-2.41062	0.284256	-8.48043	2.24362e-17	2.74121e-14	Down
ENSOARG00020010306	15790.8	-1.63894	0.372428	-4.40068	1.07913e-05	0.00018865	Down
ENSOARG00020010498	6208.28	-1.81127	0.32924	-5.50135	3.76898e-08	1.83161e-06	Down
ENSOARG00020010813	6274.26	-1.00819	0.293284	-3.4376	0.000586902	0.0044324	Down
ENSOARG00020015743	89.76	-1.75618	0.388981	-4.51482	6.33696e-06	0.000123112	Down
ENSOARG00020016128	43.6374	-1.12519	0.42839	-2.62656	0.00862521	0.0367893	Down
ENSOARG00020012664	2074.38	-2.27462	0.269241	-8.44828	2.9563e-17	3.25075e-14	Down
ENSOARG00020014751	143.946	-1.88771	0.370241	-5.09859	3.42191e-07	1.10344e-05	Down
ENSOARG00020016804	60.3445	-1.58925	0.55258	-2.87605	0.00402683	0.0204616	Down
ENSOARG00020011706	215.541	-1.53317	0.346221	-4.42829	9.49845e-06	0.000171221	Down
ENSOARG00020011960	408.793	-1.26788	0.285202	-4.44556	8.76639e-06	0.000160391	Down
ENSOARG00020025065	167.525	-1.46606	0.326989	-4.4835	7.3427e-06	0.000138491	Down
ENSOARG00020025456	30.0193	-1.55562	0.49589	-3.13703	0.00170669	0.0104842	Down
ENSOARG00020009131	33.1391	-1.31439	0.475318	-2.76527	0.00568748	0.0266693	Down
ENSOARG00020024273	24.0046	-1.79351	0.583894	-3.07163	0.00212893	0.0124586	Down
ENSOARG00020025008	3622.87	-1.24038	0.274842	-4.51304	6.39035e-06	0.000123712	Down
ENSOARG00020011796	10135.3	-2.26753	0.408961	-5.5446	2.94623e-08	1.46592e-06	Down
ENSOARG00020012171	1203.65	-1.3013	0.318087	-4.09101	4.29497e-05	0.000566957	Down
ENSOARG00020016147	39.1476	-1.94658	0.621047	-3.13435	0.00172237	0.0105511	Down
ENSOARG00020023720	48.9831	-1.68555	0.432057	-3.90121	9.57123e-05	0.00107264	Down
ENSOARG00020023945	178.78	-1.13047	0.302113	-3.74187	0.000182655	0.00176069	Down
ENSOARG00020025068	733.968	-1.26042	0.273106	-4.61514	3.92823e-06	8.22758e-05	Down
ENSOARG00020025801	172.474	-1.20792	0.316771	-3.81323	0.000137164	0.00140303	Down
ENSOARG00020025868	34.2156	-1.23402	0.478676	-2.57799	0.00993771	0.0408352	Down
ENSOARG00020024064	205.988	-1.79129	0.340945	-5.2539	1.4891e-07	5.56943e-06	Down
ENSOARG00020024489	120.978	-2.10196	0.363492	-5.78269	7.35146e-09	4.46611e-07	Down
ENSOARG00020025800	420.466	-1.00878	0.260661	-3.87009	0.000108797	0.00118449	Down
ENSOARG00020019145	674.799	-1.53156	0.259353	-5.90531	3.51988e-09	2.38917e-07	Down
ENSOARG00020021791	206.202	-1.56643	0.323108	-4.848	1.24713e-06	3.18177e-05	Down
ENSOARG00020022682	1272.28	-1.25394	0.270453	-4.63646	3.54432e-06	7.59132e-05	Down
ENSOARG00020022743	56.0511	-1.8541	0.487516	-3.80316	0.000142861	0.00144917	Down
ENSOARG00020024272	448.906	-1.47135	0.275045	-5.34949	8.82021e-08	3.59929e-06	Down
ENSOARG00020025061	422.469	-1.04495	0.308228	-3.3902	0.000698426	0.00510971	Down
ENSOARG00020012137	38.6424	-2.53693	0.514398	-4.93185	8.14536e-07	2.23357e-05	Down
ENSOARG00020012288	136.031	-1.27879	0.351357	-3.63957	0.000273094	0.00242956	Down
ENSOARG00020014038	204.944	-1.02194	0.304676	-3.35419	0.000795963	0.00567233	Down
ENSOARG00020022864	1610.18	-1.88134	0.32818	-5.73266	9.88693e-09	5.7522e-07	Down
ENSOARG00020025302	94.1441	-1.08061	0.348774	-3.0983	0.00194638	0.0116698	Down
ENSOARG00020025651	59.7644	-1.92195	0.416978	-4.60924	4.0415e-06	8.43269e-05	Down
ENSOARG00020021849	433.467	-2.07579	0.337695	-6.14695	7.89872e-10	6.38635e-08	Down
ENSOARG00020025922	1325.1	-1.31162	0.275129	-4.7673	1.86711e-06	4.40574e-05	Down
ENSOARG00020026059	536.322	-1.54631	0.27434	-5.63647	1.73574e-08	9.44861e-07	Down
ENSOARG00020019131	425.526	-1.00602	0.263064	-3.82423	0.000131181	0.00135443	Down
ENSOARG00020020102	310.979	-1.6061	0.313287	-5.12663	2.9498e-07	9.66724e-06	Down
ENSOARG00020022821	444.832	-2.82332	0.384318	-7.3463	2.0377e-13	6.05581e-11	Down
ENSOARG00020022886	48.9288	-1.9131	0.500525	-3.82219	0.000132271	0.00136441	Down
ENSOARG00020023288	89.3656	-1.49283	0.480096	-3.10943	0.00187449	0.011288	Down
ENSOARG00020023908	1617.33	-1.18381	0.310939	-3.8072	0.00014055	0.00142968	Down
ENSOARG00020025146	124.943	-2.34065	0.333506	-7.01833	2.2454e-12	4.65856e-10	Down
ENSOARG00020015993	261.544	-1.30334	0.310611	-4.19605	2.71616e-05	0.000402519	Down
ENSOARG00020017009	2607.79	-1.30799	0.273689	-4.77911	1.76072e-06	4.19976e-05	Down
ENSOARG00020017586	877.281	-1.89865	0.325443	-5.83405	5.4099e-09	3.39928e-07	Down
ENSOARG00020019756	5391.25	-1.42398	0.262363	-5.42754	5.71372e-08	2.57492e-06	Down
ENSOARG00020025945	116.005	-2.0535	0.334238	-6.14383	8.05545e-10	6.46553e-08	Down
ENSOARG00020025979	150.378	-1.27236	0.32778	-3.88174	0.000103714	0.00114043	Down
ENSOARG00020026011	272.013	-1.16928	0.334068	-3.50012	0.000465044	0.00370821	Down
ENSOARG00020003539	1402.61	-1.54466	0.294312	-5.24838	1.53438e-07	5.69781e-06	Down
ENSOARG00020003916	176.679	-1.24952	0.310565	-4.02338	5.73685e-05	0.000718478	Down
ENSOARG00020005376	198.807	-1.21404	0.324453	-3.74181	0.000182698	0.00176069	Down
ENSOARG00020005463	54.8796	-1.04507	0.412287	-2.5348	0.0112512	0.0450213	Down
ENSOARG00020011301	244.434	-1.24445	0.281863	-4.41509	1.00968e-05	0.000180235	Down
ENSOARG00020011952	409.954	-1.10923	0.270293	-4.10379	4.06437e-05	0.000546405	Down
ENSOARG00020015694	58.9818	-1.0913	0.385312	-2.83224	0.00462225	0.0227512	Down
ENSOARG00020009915	143.01	-1.2306	0.426874	-2.88281	0.0039414	0.0201393	Down
ENSOARG00020012170	998.97	-1.96915	0.253269	-7.77494	7.54813e-15	3.77269e-12	Down
ENSOARG00020012223	211.087	-1.89547	0.37776	-5.01764	5.23097e-07	1.5504e-05	Down
ENSOARG00020012269	204.939	-2.02302	0.316044	-6.40105	1.5431e-10	1.69679e-08	Down
ENSOARG00020025141	983.33	-1.04194	0.314631	-3.31162	0.000927566	0.00638667	Down
ENSOARG00020025236	8720.9	-1.74468	0.27805	-6.2747	3.50317e-10	3.26448e-08	Down
ENSOARG00020025263	135.798	-1.21432	0.322614	-3.764	0.000167217	0.00163758	Down
ENSOARG00020025392	58.0462	-1.5257	0.46708	-3.26647	0.00108898	0.0072616	Down
ENSOARG00020026062	400.179	-1.33364	0.362562	-3.67839	0.000234711	0.00214894	Down
ENSOARG00020026063	104.101	-1.1293	0.386839	-2.9193	0.00350814	0.0183257	Down
ENSOARG00020026096	56.4975	-1.27292	0.383222	-3.32162	0.000894964	0.00619322	Down
ENSOARG00020014099	261.04	-1.74068	0.263579	-6.604	4.00198e-11	5.67326e-09	Down
ENSOARG00020014798	153.38	-1.34282	0.368223	-3.64675	0.000265579	0.0023723	Down
ENSOARG00020014850	104.484	-1.95692	0.337	-5.80689	6.36432e-09	3.90961e-07	Down
ENSOARG00020018141	388.998	-1.06667	0.308071	-3.46241	0.000535368	0.00411384	Down
ENSOARG00020022317	29.2903	-1.7366	0.529222	-3.28141	0.00103288	0.00695075	Down
ENSOARG00020016057	35.3049	-1.23218	0.462219	-2.66579	0.00768075	0.0337021	Down
ENSOARG00020017584	90.6831	-1.40833	0.339542	-4.14774	3.35769e-05	0.000472742	Down
ENSOARG00020019786	40.3204	-1.41509	0.468191	-3.02246	0.00250728	0.014153	Down
ENSOARG00020021403	1385.29	-1.05298	0.264353	-3.98325	6.79781e-05	0.000820513	Down
ENSOARG00020021610	682.464	-1.70175	0.322169	-5.28217	1.2766e-07	4.88073e-06	Down
ENSOARG00020021709	2150.46	-1.18844	0.326863	-3.6359	0.000277016	0.00245058	Down
ENSOARG00020021890	5059.75	-1.48464	0.283562	-5.2357	1.64365e-07	5.98462e-06	Down
ENSOARG00020022200	1401.22	-2.2372	0.330573	-6.76765	1.30892e-11	2.14819e-09	Down
ENSOARG00020022334	144.42	-1.36477	0.292693	-4.66282	3.11905e-06	6.85942e-05	Down
ENSOARG00020023991	367.495	-1.12992	0.267957	-4.21682	2.47772e-05	0.000373731	Down
ENSOARG00020003458	39.1558	-1.31733	0.462202	-2.85011	0.00437045	0.0218245	Down
ENSOARG00020003531	164.283	-1.31026	0.370303	-3.53834	0.000402652	0.00329923	Down
ENSOARG00020004940	27.4502	-1.37366	0.523085	-2.62608	0.00863739	0.036827	Down
ENSOARG00020010386	1114.48	-2.17107	0.274267	-7.9159	2.45463e-15	1.42059e-12	Down
ENSOARG00020016924	220.761	-2.04132	0.304236	-6.70967	1.9507e-11	2.93834e-09	Down
ENSOARG00020017738	34.7113	-1.45964	0.555243	-2.62883	0.0085679	0.0366054	Down
ENSOARG00020021460	535.222	-1.28483	0.248675	-5.16671	2.38249e-07	8.03615e-06	Down
ENSOARG00020021783	34.2937	-2.07774	0.541852	-3.83451	0.000125815	0.00131258	Down
ENSOARG00020022664	75.7467	-1.42728	0.369577	-3.86193	0.000112493	0.00120916	Down
ENSOARG00020010202	27.7618	-1.51493	0.512996	-2.9531	0.00314601	0.0167686	Down
ENSOARG00020010364	211.456	-2.21355	0.343556	-6.44307	1.17082e-10	1.34108e-08	Down
ENSOARG00020010471	78.8453	-1.04729	0.375036	-2.7925	0.00523025	0.0249726	Down
ENSOARG00020013205	118.715	-1.87583	0.343866	-5.45513	4.89371e-08	2.26098e-06	Down
ENSOARG00020026191	466.111	-1.38851	0.258271	-5.37619	7.60794e-08	3.20524e-06	Down
ENSOARG00020026213	272.001	-1.16898	0.297047	-3.93533	8.30813e-05	0.000960715	Down
ENSOARG00020026226	31.8192	-1.76858	0.472472	-3.74326	0.00018165	0.00175675	Down
ENSOARG00020026236	38.4297	-1.09095	0.436305	-2.50043	0.0124042	0.0486092	Down
ENSOARG00020026287	269.407	-1.10461	0.265544	-4.15979	3.18543e-05	0.000454307	Down
ENSOARG00020026376	65.1648	-1.22936	0.449283	-2.73628	0.00621385	0.0285054	Down
ENSOARG00020026384	51.8455	-1.27595	0.422569	-3.0195	0.00253194	0.0142556	Down
ENSOARG00020026406	66.8244	-1.40125	0.39119	-3.58202	0.00034095	0.00289729	Down
ENSOARG00020013513	202.636	-1.28298	0.326017	-3.93531	8.30884e-05	0.000960715	Down
ENSOARG00020017018	25.3218	-1.32179	0.504382	-2.62061	0.00877731	0.0372502	Down
ENSOARG00020020886	68.6255	-3.13898	0.41749	-7.51869	5.53259e-14	2.02788e-11	Down
ENSOARG00020021207	193.406	-1.57176	0.363983	-4.31822	1.57292e-05	0.000253976	Down
ENSOARG00020021001	3958.44	-1.01623	0.270875	-3.75164	0.000175679	0.00170729	Down
ENSOARG00020025177	303.427	-1.37821	0.387218	-3.55926	0.000371904	0.00309573	Down
ENSOARG00020025455	1731.31	-1.24323	0.272274	-4.56608	4.96931e-06	0.000100078	Down
ENSOARG00020025498	61.1413	-1.06198	0.410527	-2.58686	0.00968543	0.0400586	Down
ENSOARG00020014871	128.758	-1.27381	0.316969	-4.01872	5.85147e-05	0.00072951	Down
ENSOARG00020022133	41.0337	-1.33604	0.435108	-3.07059	0.00213639	0.0124823	Down
ENSOARG00020022558	489.298	-1.03124	0.267878	-3.84968	0.000118271	0.0012542	Down
ENSOARG00020022720	7282.14	-1.21579	0.243821	-4.9864	6.15158e-07	1.7524e-05	Down
ENSOARG00020011717	602.451	-1.61744	0.301516	-5.36435	8.12393e-08	3.38374e-06	Down
ENSOARG00020014144	49.1094	-1.69071	0.434315	-3.89282	9.90872e-05	0.00110168	Down
ENSOARG00020014682	229.771	-1.51528	0.322744	-4.69498	2.66632e-06	5.98344e-05	Down
ENSOARG00020019778	580.157	-1.32169	0.340518	-3.88142	0.000103848	0.00114077	Down
ENSOARG00020024135	414.988	-1.7788	0.410383	-4.3345	1.46094e-05	0.000239696	Down
ENSOARG00020011487	43.1096	-1.2933	0.455335	-2.84033	0.00450666	0.0223222	Down
ENSOARG00020014169	98.3395	-1.69769	0.406608	-4.17525	2.97664e-05	0.0004341	Down
ENSOARG00020017022	92.4288	-1.12179	0.391352	-2.86645	0.00415104	0.0209188	Down
ENSOARG00020020066	357.051	-1.36377	0.364104	-3.74556	0.000179992	0.00174225	Down
ENSOARG00020010254	43.288	-1.57537	0.42344	-3.72042	0.000198895	0.00188539	Down
ENSOARG00020012971	122.275	-1.11415	0.393806	-2.82919	0.00466654	0.0229282	Down
ENSOARG00020014646	74.614	-1.15876	0.365293	-3.17214	0.00151319	0.0095407	Down
ENSOARG00020021667	218.863	-1.29445	0.302096	-4.28489	1.82828e-05	0.000289603	Down
ENSOARG00020021813	272.064	-2.04589	0.301098	-6.79476	1.0849e-11	1.83532e-09	Down
ENSOARG00020012152	529.092	-1.67951	0.343195	-4.89374	9.89394e-07	2.61524e-05	Down
ENSOARG00020023940	327.271	-1.27744	0.31275	-4.08453	4.41664e-05	0.000576786	Down
ENSOARG00020023947	68.3037	-1.64246	0.402033	-4.08539	4.40027e-05	0.000575332	Down
ENSOARG00020024151	712.381	-1.02566	0.262732	-3.90381	9.46902e-05	0.00106791	Down
ENSOARG00020016487	198.986	-1.38842	0.287552	-4.82839	1.37639e-06	3.45543e-05	Down
ENSOARG00020017366	29.8644	-1.38165	0.535173	-2.5817	0.00983157	0.0405354	Down
ENSOARG00020018269	399.273	-1.34079	0.319971	-4.19033	2.78546e-05	0.000409478	Down
ENSOARG00020020989	56.6372	-2.54618	0.485845	-5.24072	1.5995e-07	5.86272e-06	Down
ENSOARG00020021341	309.378	-1.6691	0.348485	-4.78959	1.67122e-06	4.05667e-05	Down
ENSOARG00020022433	50.8538	-1.11279	0.394676	-2.8195	0.00480987	0.0234504	Down
ENSOARG00020013800	91.1441	-1.12379	0.380136	-2.95629	0.00311361	0.0166281	Down
ENSOARG00020021349	221.675	-1.83107	0.396824	-4.61432	3.94386e-06	8.24462e-05	Down
ENSOARG00020007257	20166.8	-1.11747	0.265585	-4.20758	2.58118e-05	0.000387401	Down
ENSOARG00020020861	306.287	-1.68878	0.422816	-3.99414	6.49302e-05	0.00078892	Down
ENSOARG00020022309	237.198	-1.36213	0.267346	-5.09501	3.48716e-07	1.12119e-05	Down
ENSOARG00020022532	342.919	-1.13635	0.30767	-3.69341	0.000221269	0.00204426	Down
ENSOARG00020013189	3983.89	-2.24859	0.37403	-6.01179	1.83481e-09	1.38189e-07	Down
ENSOARG00020008475	61.7284	-1.28294	0.382223	-3.35652	0.0007893	0.00563581	Down
ENSOARG00020006422	66.4019	-1.69744	0.407974	-4.16066	3.17325e-05	0.000453157	Down
ENSOARG00020008510	51.5501	-1.31756	0.518174	-2.54269	0.0110001	0.0442905	Down
ENSOARG00020022947	244.043	-1.02064	0.290661	-3.51146	0.000445651	0.00359002	Down
ENSOARG00020023600	32.5287	-2.03202	0.548374	-3.70554	0.000210943	0.00197575	Down
ENSOARG00020022793	67.1225	-1.07914	0.368618	-2.92754	0.00341657	0.017924	Down
ENSOARG00020006394	166.321	-1.40211	0.341347	-4.10759	3.99801e-05	0.00054074	Down
ENSOARG00020007102	410.777	-1.12964	0.280647	-4.02513	5.69447e-05	0.000713984	Down
ENSOARG00020008925	74.3129	-1.34469	0.402226	-3.34313	0.000828394	0.00585413	Down
ENSOARG00020009031	465.973	-1.07206	0.313359	-3.4212	0.000623464	0.00465176	Down
ENSOARG00020011237	355.536	-1.61915	0.448542	-3.6098	0.000306431	0.00265689	Down
ENSOARG00020013259	118.611	-1.6414	0.328634	-4.9946	5.8957e-07	1.69267e-05	Down
ENSOARG00020020683	3990.19	-1.21276	0.32404	-3.74264	0.000182099	0.00175955	Down
ENSOARG00020021803	162.582	-3.03863	0.330706	-9.18833	3.98994e-20	8.77468e-17	Down
ENSOARG00020014308	206.949	-1.89612	0.317041	-5.98068	2.22203e-09	1.60746e-07	Down
ENSOARG00020017087	365.754	-2.19171	0.35441	-6.1841	6.24569e-10	5.24257e-08	Down
ENSOARG00020021636	121.982	-2.66172	0.479541	-5.55055	2.84771e-08	1.44302e-06	Down
ENSOARG00020022840	597.669	-2.06192	0.471139	-4.37645	1.20626e-05	0.000205645	Down
ENSOARG00020022953	87.3702	-1.32719	0.349414	-3.79832	0.000145678	0.00147367	Down
ENSOARG00020023857	835.788	-3.28113	0.881697	-3.72137	0.000198141	0.00188223	Down
ENSOARG00020006381	104.496	-1.09754	0.357634	-3.0689	0.0021485	0.0125265	Down
ENSOARG00020006982	60.2449	-1.79503	0.501157	-3.58176	0.000341286	0.0028979	Down
ENSOARG00020010304	1924.09	-1.18795	0.264436	-4.49241	7.04216e-06	0.000133972	Down
ENSOARG00020022666	70.0119	-1.62703	0.439327	-3.70346	0.000212681	0.00198864	Down
ENSOARG00020025278	166.777	-1.22422	0.293051	-4.17748	2.94751e-05	0.000430995	Down
ENSOARG00020014869	473.065	-1.88953	0.309541	-6.10431	1.03249e-09	8.22697e-08	Down
ENSOARG00020017426	83.6267	-1.12051	0.372769	-3.00592	0.00264776	0.0147119	Down
ENSOARG00020022775	1747.75	-1.7208	0.302154	-5.69509	1.23306e-08	6.98903e-07	Down
ENSOARG00020025247	184.356	-1.00804	0.283477	-3.556	0.000376542	0.00312488	Down
ENSOARG00020018547	239.327	-1.13155	0.305008	-3.70988	0.000207354	0.00195546	Down
ENSOARG00020013638	305.506	-1.09931	0.280614	-3.91752	8.94633e-05	0.0010226	Down
ENSOARG00020025356	60.9417	-1.05536	0.390551	-2.70224	0.00688747	0.0308869	Down
ENSOARG00020025666	91.3648	-1.89139	0.378149	-5.00172	5.68215e-07	1.65732e-05	Down
ENSOARG00020026078	577.542	-1.16852	0.38242	-3.0556	0.00224612	0.012965	Down
ENSOARG00020017209	1012.59	-1.00956	0.264815	-3.8123	0.000137677	0.00140661	Down
ENSOARG00020015313	119.171	-1.47303	0.358345	-4.11064	3.94558e-05	0.000535625	Down
ENSOARG00020017320	451.738	-1.03385	0.389619	-2.6535	0.00796623	0.0346433	Down
ENSOARG00020018816	680.396	-1.612	0.254668	-6.32981	2.4547e-10	2.53675e-08	Down
ENSOARG00020022912	337.372	-1.11574	0.350159	-3.1864	0.00144057	0.00917229	Down
ENSOARG00020023116	261.382	-1.44359	0.357562	-4.03731	5.40671e-05	0.000684144	Down
ENSOARG00020006353	353.687	-1.24179	0.3337	-3.72128	0.000198219	0.00188223	Down
ENSOARG00020016810	124.44	-1.06994	0.3438	-3.1121	0.0018576	0.0112047	Down
ENSOARG00020022684	434.806	-1.22265	0.257632	-4.74572	2.07766e-06	4.80968e-05	Down
ENSOARG00020023048	96.8525	-1.10524	0.335497	-3.29434	0.000986547	0.0067254	Down
ENSOARG00020006945	562.577	-1.48608	0.309006	-4.80923	1.51513e-06	3.73552e-05	Down
ENSOARG00020011906	304.07	-2.13282	0.342618	-6.22507	4.81344e-10	4.20068e-08	Down
ENSOARG00020016497	203.852	-1.42769	0.316374	-4.51267	6.4018e-06	0.000123716	Down
ENSOARG00020018806	1141.63	-1.58097	0.370126	-4.27143	1.9422e-05	0.000305091	Down
ENSOARG00020019227	173.445	-1.10027	0.368558	-2.98534	0.00283267	0.0154351	Down
ENSOARG00020019665	539.729	-1.19151	0.297999	-3.99836	6.37823e-05	0.00077755	Down
ENSOARG00020020761	660.078	-1.79869	0.365923	-4.91547	8.85675e-07	2.38698e-05	Down
ENSOARG00020007754	1930.19	-1.39054	0.313918	-4.42962	9.44009e-06	0.000170449	Down
ENSOARG00020024041	27.3653	-1.4283	0.514	-2.7788	0.00545606	0.0258265	Down
ENSOARG00020024422	33.9172	-1.34229	0.458738	-2.92604	0.00343304	0.0179846	Down
ENSOARG00020018832	247.087	-1.01428	0.320833	-3.16138	0.00157023	0.00982153	Down
ENSOARG00020023034	176.93	-1.05679	0.282637	-3.73902	0.000184741	0.00177726	Down
ENSOARG00020024278	152.332	-1.58395	0.449967	-3.52014	0.000431311	0.00348984	Down
ENSOARG00020024418	286.421	-2.51681	0.354019	-7.10925	1.16677e-12	2.56596e-10	Down
ENSOARG00020024807	48.9684	-2.43957	0.470782	-5.18196	2.19568e-07	7.56854e-06	Down
ENSOARG00020025733	25.8165	-1.56655	0.605865	-2.58564	0.00971972	0.0401495	Down
ENSOARG00020019917	37.8371	-1.89062	0.485564	-3.89365	9.87472e-05	0.00109901	Down
ENSOARG00020021851	269.512	-1.11663	0.372768	-2.99551	0.00273988	0.0150865	Down
ENSOARG00020017963	301.017	-2.0672	0.317232	-6.51635	7.20378e-11	9.03379e-09	Down
ENSOARG00020023359	340.078	-1.22371	0.314111	-3.89578	9.78831e-05	0.00109161	Down
ENSOARG00020024530	36.1285	-1.32925	0.500954	-2.65344	0.0079677	0.0346433	Down
ENSOARG00020024553	62.0379	-1.7491	0.384171	-4.55291	5.29079e-06	0.000105777	Down
ENSOARG00020012522	355.183	-1.23637	0.295118	-4.18942	2.79669e-05	0.00041058	Down
ENSOARG00020012693	848.285	-1.60599	0.331174	-4.84939	1.23842e-06	3.16689e-05	Down
ENSOARG00020012862	33.8502	-2.51045	0.562564	-4.46252	8.10019e-06	0.000150456	Down
ENSOARG00020019196	5364.79	-1.00562	0.286631	-3.50842	0.000450771	0.00361537	Down
ENSOARG00020020260	683.267	-1.20566	0.255119	-4.72585	2.29152e-06	5.26044e-05	Down
ENSOARG00020022289	614.06	-1.38911	0.268496	-5.17367	2.29535e-07	7.81413e-06	Down
ENSOARG00020023541	50.0744	-1.28389	0.433035	-2.96486	0.00302817	0.0162428	Down
ENSOARG00020008389	28.6	-1.41419	0.531299	-2.66175	0.00777345	0.033949	Down
ENSOARG00020026255	1160.19	-1.69433	0.269678	-6.28277	3.32591e-10	3.15273e-08	Down
ENSOARG00020026261	128.52	-1.09768	0.358052	-3.06569	0.00217168	0.0126148	Down
ENSOARG00020026292	1312.07	-1.851	0.273609	-6.76514	1.33181e-11	2.15362e-09	Down
ENSOARG00020026378	5291.79	-2.0668	0.274698	-7.52389	5.31684e-14	2.016e-11	Down
ENSOARG00020026404	150.314	-2.12956	0.325496	-6.54252	6.0492e-11	8.11183e-09	Down
ENSOARG00020015931	581.157	-1.16465	0.284942	-4.08733	4.36374e-05	0.000573334	Down
ENSOARG00020023602	40.6244	-2.04871	0.533313	-3.84147	0.000122297	0.00128564	Down
ENSOARG00020020331	37.6717	-2.08509	0.464891	-4.4851	7.2879e-06	0.000137931	Down
ENSOARG00020021254	87.7127	-1.44532	0.461092	-3.13455	0.00172115	0.0105495	Down
ENSOARG00020026309	312.914	-1.39394	0.360331	-3.8685	0.000109505	0.00118984	Down
ENSOARG00020026142	278.717	-1.31676	0.327872	-4.01609	5.91715e-05	0.00073457	Down
ENSOARG00020026446	24.0264	-1.73686	0.550327	-3.15604	0.00159925	0.00995207	Down
ENSOARG00020026454	92.9102	-1.35699	0.440169	-3.08287	0.00205012	0.0121135	Down
ENSOARG00020026471	92.102	-1.40497	0.342972	-4.09646	4.19508e-05	0.000557114	Down
ENSOARG00020007618	124.888	-1.18193	0.350089	-3.37609	0.000735244	0.00532943	Down
ENSOARG00020008063	136.711	-1.36121	0.336986	-4.03938	5.35935e-05	0.000680501	Down
ENSOARG00020014087	56.523	-1.09708	0.427957	-2.56354	0.0103611	0.0421966	Down
ENSOARG00020015157	273.291	-1.02575	0.38059	-2.69515	0.00703576	0.0313346	Down
ENSOARG00020016074	34.8944	-1.72756	0.468757	-3.6854	0.000228347	0.00209417	Down
ENSOARG00020017746	168.947	-1.28782	0.391999	-3.28526	0.00101889	0.00686925	Down
ENSOARG00020021455	150.767	-1.18577	0.290783	-4.07784	4.54569e-05	0.000592232	Down
ENSOARG00020023840	890.534	-1.15728	0.274797	-4.2114	2.53795e-05	0.000381769	Down
ENSOARG00020017006	6271.68	-1.63879	0.30022	-5.45864	4.79793e-08	2.23645e-06	Down
ENSOARG00020018721	183.858	-2.71287	0.371411	-7.30424	2.78847e-13	7.86205e-11	Down
ENSOARG00020018778	323.177	-1.04371	0.312921	-3.33538	0.00085182	0.00595461	Down
ENSOARG00020023897	746.2	-1.98699	0.419559	-4.73591	2.18072e-06	5.01658e-05	Down
ENSOARG00020024374	80.1557	-1.88032	0.386471	-4.86537	1.14245e-06	2.96983e-05	Down
ENSOARG00020024799	91.6631	-2.06479	0.406804	-5.07564	3.86187e-07	1.20983e-05	Down
ENSOARG00020024918	52.4639	-2.05294	0.435805	-4.71069	2.46876e-06	5.60878e-05	Down
ENSOARG00020019082	232.574	-1.33894	0.343031	-3.90327	9.49019e-05	0.00106901	Down
ENSOARG00020020505	2428.52	-1.86171	0.293459	-6.344	2.23875e-10	2.3445e-08	Down
ENSOARG00020020527	405.446	-3.41462	0.440035	-7.75987	8.50142e-15	4.06442e-12	Down
ENSOARG00020014741	170.459	-1.23628	0.344386	-3.5898	0.000330936	0.00283409	Down
ENSOARG00020015039	1177.77	-1.35962	0.279948	-4.85668	1.19372e-06	3.06686e-05	Down
ENSOARG00020020498	284.208	-1.8708	0.317212	-5.89762	3.68792e-09	2.47271e-07	Down
ENSOARG00020022353	121.37	-1.10662	0.335428	-3.29912	0.000969889	0.00664066	Down
ENSOARG00020023433	47.4401	-1.29128	0.449251	-2.87429	0.0040494	0.0205479	Down
ENSOARG00020023712	2692.86	-1.59975	0.285966	-5.59419	2.21649e-08	1.1606e-06	Down
ENSOARG00020023843	102.271	-1.43109	0.39369	-3.63506	0.000277912	0.00245456	Down
ENSOARG00020021603	10334.4	-1.2924	0.302803	-4.26813	1.97116e-05	0.000308601	Down
ENSOARG00020023922	196.025	-1.2179	0.307432	-3.96153	7.44696e-05	0.000874273	Down
ENSOARG00020023985	22.7137	-1.87392	0.602241	-3.11158	0.00186091	0.0112124	Down
ENSOARG00020006875	646.375	-1.0183	0.267437	-3.80762	0.000140312	0.00142859	Down
ENSOARG00020008508	40.8644	-1.25871	0.433786	-2.90169	0.00371155	0.0192148	Down
ENSOARG00020020734	40.5101	-2.00906	0.444465	-4.52017	6.179e-06	0.000120975	Down

## Sheet: Table S3 DEGs-muscle
Table S3. DEGs of muscle
ensembl ID	baseMean	log2FoldChange	lfcSE	stat	pvalue	padj	regulation
ENSOARG00020001730	45.6291	1.39555	0.404849	3.44709	0.000566666	0.0263267	Up
ENSOARG00020004373	617.723	1.00447	0.249238	4.03015	5.57406e-05	0.00509749	Up
ENSOARG00020004812	102.252	1.12242	0.326374	3.43906	0.000583742	0.0267894	Up
ENSOARG00020018630	180.91	1.13401	0.321858	3.52331	0.000426189	0.0220643	Up
ENSOARG00020018828	144.312	1.51291	0.337935	4.47692	7.57278e-06	0.00114466	Up
ENSOARG00020022877	2675.29	1.3453	0.387789	3.46916	0.000522085	0.0252388	Up
ENSOARG00020008616	1603.77	1.74448	0.294256	5.92846	3.05789e-09	1.84302e-06	Up
ENSOARG00020000917	1133.58	1.45388	0.350947	4.14274	3.43187e-05	0.00361087	Up
ENSOARG00020001415	73236.4	1.17435	0.284623	4.12599	3.69138e-05	0.00377294	Up
ENSOARG00020016596	217.434	1.10469	0.280241	3.94193	8.08297e-05	0.00672453	Up
ENSOARG00020005580	2233.82	1.72792	0.361558	4.77908	1.761e-06	0.000356585	Up
ENSOARG00020008942	830.265	3.64713	0.579632	6.29216	3.13088e-10	3.0546e-07	Up
ENSOARG00020010954	384.608	1.50411	0.404466	3.71876	0.000200207	0.0136855	Up
ENSOARG00020002364	1393.25	1.40472	0.310503	4.52402	6.06748e-06	0.000971883	Up
ENSOARG00020001207	189.152	1.05518	0.318584	3.3121	0.000925975	0.0350242	Up
ENSOARG00020006870	726.559	1.70082	0.332229	5.11943	3.06454e-07	8.88881e-05	Up
ENSOARG00020006710	46.8993	3.21484	0.423852	7.58483	3.32919e-14	1.19096e-10	Up
ENSOARG00020019567	104.586	2.84015	0.433152	6.55693	5.49257e-11	8.4209e-08	Up
ENSOARG00020009249	2003.3	1.36793	0.387505	3.5301	0.0004154	0.0218533	Up
ENSOARG00020013413	236.741	1.58953	0.370671	4.28825	1.80083e-05	0.00217151	Up
ENSOARG00020000574	1037.68	1.32526	0.417692	3.17282	0.00150967	0.0483507	Up
ENSOARG00020007523	1235.61	1.12883	0.317585	3.55443	0.000378794	0.0206356	Up
ENSOARG00020011495	35.3567	1.53422	0.39754	3.85929	0.000113718	0.00884364	Up
ENSOARG00020008825	22.8411	1.85816	0.495755	3.74815	0.000178141	0.0122552	Up
ENSOARG00020017505	156.719	3.00475	0.570101	5.27056	1.36008e-07	4.56138e-05	Up
ENSOARG00020010991	4289.18	1.50962	0.462101	3.26686	0.00108747	0.0387733	Up
ENSOARG00020007955	1683.83	1.14911	0.17756	6.47171	9.69021e-11	1.28653e-07	Up
ENSOARG00020002004	299.641	1.65111	0.355853	4.63987	3.48621e-06	0.000611307	Up
ENSOARG00020002265	133.552	1.25393	0.314365	3.98876	6.64183e-05	0.00584263	Up
ENSOARG00020008915	105.39	1.00838	0.281867	3.57751	0.000346881	0.0191893	Up
ENSOARG00020008739	116.969	1.99667	0.351678	5.67754	1.36646e-08	6.66583e-06	Up
ENSOARG00020005756	132.511	1.01209	0.311464	3.24946	0.00115624	0.0403904	Up
ENSOARG00020014917	82.9373	1.36413	0.390644	3.49199	0.000479433	0.0240434	Up
ENSOARG00020018995	336.16	2.78168	0.571995	4.86311	1.15556e-06	0.000269597	Up
ENSOARG00020004341	3365.14	1.45251	0.228312	6.36196	1.99196e-10	2.13777e-07	Up
ENSOARG00020004484	57019.6	2.24033	0.361444	6.19828	5.70844e-10	4.0842e-07	Up
ENSOARG00020003698	38.7558	1.8381	0.476838	3.85478	0.000115833	0.00894334	Up
ENSOARG00020011245	457.481	2.82263	0.452954	6.23161	4.61653e-10	3.63411e-07	Up
ENSOARG00020005394	219.949	1.31605	0.400863	3.28304	0.00102693	0.0372333	Up
ENSOARG00020024566	45.6661	2.15135	0.519155	4.14394	3.41394e-05	0.00361087	Up
ENSOARG00020011489	19.477	2.17027	0.64205	3.38023	0.000724256	0.0306013	Up
ENSOARG00020021331	45.8034	2.76492	0.593053	4.66219	3.12867e-06	0.0005691	Up
ENSOARG00020021619	226.176	1.62569	0.437416	3.71658	0.000201938	0.0137164	Up
ENSOARG00020009743	360.789	1.42713	0.275226	5.18531	2.15661e-07	6.80729e-05	Up
ENSOARG00020000807	536.238	1.0637	0.240815	4.41708	1.00043e-05	0.00139436	Up
ENSOARG00020001349	140.065	1.21411	0.294624	4.12089	3.77407e-05	0.00382107	Up
ENSOARG00020011801	16822.9	1.29135	0.306786	4.2093	2.56169e-05	0.00286375	Up
ENSOARG00020023123	727.279	1.20722	0.222529	5.42501	5.79508e-08	2.30344e-05	Up
ENSOARG00020022096	182.764	1.69183	0.290194	5.82999	5.54298e-09	2.97436e-06	Up
ENSOARG00020009096	33.8399	1.74061	0.508954	3.41997	0.000626273	0.0276968	Up
ENSOARG00020024014	97.512	1.24712	0.33757	3.6944	0.00022041	0.0145119	Up
ENSOARG00020017838	1364.86	1.06491	0.271904	3.91651	8.98388e-05	0.00735992	Up
ENSOARG00020000845	79.3969	1.05857	0.305674	3.46306	0.000534074	0.0257026	Up
ENSOARG00020013051	289.379	1.11023	0.258878	4.28862	1.79789e-05	0.00217151	Up
ENSOARG00020006104	387.165	4.19561	0.363126	11.5541	7.03472e-31	7.54967e-27	Up
ENSOARG00020019371	85.4571	1.60842	0.480831	3.34508	0.000822596	0.033011	Up
ENSOARG00020022318	1272.85	1.9742	0.534254	3.69524	0.000219678	0.0145119	Up
ENSOARG00020005185	27.0077	1.93284	0.545429	3.54371	0.000394542	0.021385	Up
ENSOARG00020013286	552602	1.49315	0.324168	4.60612	4.10261e-06	0.000698877	Up
ENSOARG00020013680	153.061	1.75039	0.321753	5.44018	5.3228e-08	2.19709e-05	Up
ENSOARG00020014535	47.026	1.52936	0.418456	3.65476	0.000257421	0.0156082	Up
ENSOARG00020005708	50.9498	2.42353	0.404979	5.98433	2.17289e-09	1.45747e-06	Up
ENSOARG00020019519	100.849	1.78422	0.466726	3.82284	0.000131922	0.00996943	Up
ENSOARG00020015198	110.476	1.53075	0.471087	3.2494	0.00115648	0.0403904	Up
ENSOARG00020014812	749.668	1.56196	0.336296	4.64461	3.40718e-06	0.000609431	Up
ENSOARG00020022505	24.3207	1.74024	0.508634	3.4214	0.000622987	0.0276968	Up
ENSOARG00020004254	38.7733	2.29646	0.648379	3.54185	0.000397338	0.0214283	Up
ENSOARG00020012226	71.2117	2.04261	0.578459	3.53113	0.000413786	0.0218533	Up
ENSOARG00020003276	403.829	1.30682	0.294961	4.4305	9.4015e-06	0.00132759	Up
ENSOARG00020004563	821.199	1.29929	0.334604	3.88307	0.000103148	0.00813956	Up
ENSOARG00020023900	3501.32	5.2093	1.29885	4.01069	6.05413e-05	0.00541441	Up
ENSOARG00020003160	468.873	2.07203	0.528393	3.92138	8.80442e-05	0.00726839	Up
ENSOARG00020003418	48.4973	2.11024	0.493307	4.27775	1.88792e-05	0.00217861	Up
ENSOARG00020003454	507.892	1.04317	0.301731	3.45729	0.000545646	0.0261423	Up
ENSOARG00020007458	64.353	1.30722	0.369426	3.53852	0.000402377	0.0215916	Up
ENSOARG00020003968	293.29	1.2696	0.37476	3.38778	0.000704615	0.0301272	Up
ENSOARG00020019774	84.5018	1.87667	0.415592	4.51566	6.31186e-06	0.000981723	Up
ENSOARG00020023714	50.0037	1.0756	0.323526	3.32463	0.00088537	0.034209	Up
ENSOARG00020012211	77.5062	1.30721	0.396487	3.29698	0.000977287	0.0357104	Up
ENSOARG00020005780	42.5114	2.33757	0.672213	3.47743	0.000506251	0.0249224	Up
ENSOARG00020005434	2692.02	3.00698	0.507364	5.92668	3.09117e-09	1.84302e-06	Up
ENSOARG00020007944	216.183	1.17607	0.242105	4.85768	1.1877e-06	0.000271199	Up
ENSOARG00020003193	78.8185	1.11668	0.304563	3.66651	0.000245885	0.0155226	Up
ENSOARG00020003288	2968.69	1.72165	0.355119	4.84809	1.24658e-06	0.000278715	Up
ENSOARG00020011080	143.789	1.48021	0.352651	4.19737	2.70027e-05	0.00295707	Up
ENSOARG00020016357	77.5105	1.33186	0.411539	3.23628	0.00121097	0.0416541	Up
ENSOARG00020012201	162.948	1.61323	0.488799	3.30041	0.000965452	0.0356255	Up
ENSOARG00020004096	46.429	1.98869	0.545702	3.64428	0.000268142	0.0159103	Up
ENSOARG00020018253	229.181	1.13009	0.310054	3.6448	0.000267596	0.0159103	Up
ENSOARG00020020371	98.8956	1.12746	0.332704	3.38878	0.000702041	0.0301272	Up
ENSOARG00020003417	16.4929	1.95333	0.579444	3.37105	0.000748835	0.0310053	Up
ENSOARG00020020472	76.6847	1.27577	0.347892	3.66715	0.000245265	0.0155226	Up
ENSOARG00020020959	227.452	1.56307	0.427274	3.65824	0.000253955	0.015574	Up
ENSOARG00020022891	97765.8	1.38839	0.275187	5.04528	4.52853e-07	0.0001215	Up
ENSOARG00020023133	55.9244	2.44181	0.553412	4.41228	1.02288e-05	0.00140737	Up
ENSOARG00020004608	283.268	2.19814	0.487889	4.5054	6.62468e-06	0.00101566	Up
ENSOARG00020015986	162641	1.51615	0.243462	6.22745	4.74074e-10	3.63411e-07	Up
ENSOARG00020019366	3537.81	1.17958	0.269651	4.37447	1.21727e-05	0.00163296	Up
ENSOARG00020019799	614.001	1.2654	0.239822	5.27642	1.31734e-07	4.56055e-05	Up
ENSOARG00020007793	129.678	2.27521	0.319431	7.12268	1.05847e-12	2.10719e-09	Up
ENSOARG00020008862	329.439	1.02708	0.310016	3.313	0.000922996	0.0350242	Up
ENSOARG00020008675	45.3272	1.78848	0.53703	3.33033	0.000867444	0.0339659	Up
ENSOARG00020010614	54.3999	1.92607	0.55777	3.45316	0.000554069	0.0263205	Up
ENSOARG00020024620	186.463	5.24985	1.25406	4.1863	2.83544e-05	0.00307373	Up
ENSOARG00020019526	209.29	1.63894	0.297887	5.50189	3.75752e-08	1.68024e-05	Up
ENSOARG00020008243	115.952	3.12491	0.549808	5.68364	1.31856e-08	6.66583e-06	Up
ENSOARG00020013117	75.3192	2.65527	0.725499	3.65992	0.00025229	0.015574	Up
ENSOARG00020017101	673.717	1.13233	0.31085	3.64268	0.000269817	0.0159103	Up
ENSOARG00020004162	535.63	4.25548	0.589273	7.22158	5.13871e-13	1.37872e-09	Up
ENSOARG00020004206	116.271	1.55081	0.413316	3.75212	0.000175347	0.0121971	Up
ENSOARG00020005414	115218	1.24928	0.291778	4.28161	1.85543e-05	0.00217861	Up
ENSOARG00020021999	332.07	1.28988	0.355088	3.63255	0.000280633	0.0162798	Up
ENSOARG00020021079	161.265	2.12465	0.531142	4.00016	6.32991e-05	0.00561426	Up
ENSOARG00020025761	92.5818	1.37128	0.392582	3.49297	0.000477684	0.0240434	Up
ENSOARG00020025854	355.525	1.44875	0.224422	6.45546	1.0789e-10	1.28653e-07	Up
ENSOARG00020025461	42.7725	1.66501	0.390862	4.25984	2.04571e-05	0.00233559	Up
ENSOARG00020025771	54140.3	1.13589	0.230252	4.93326	8.08676e-07	0.000201237	Up
ENSOARG00020024252	341.222	1.1934	0.321272	3.71463	0.000203503	0.0137244	Up
ENSOARG00020019792	338.807	1.45888	0.314604	4.6372	3.53159e-06	0.000611307	Up
ENSOARG00020010209	90.5038	1.08893	0.339054	3.21167	0.00131968	0.0441208	Up
ENSOARG00020003531	208.035	1.07624	0.277034	3.88488	0.000102382	0.00813901	Up
ENSOARG00020016049	35.7886	2.51427	0.64284	3.9112	9.18396e-05	0.0073668	Up
ENSOARG00020021954	35.4066	2.69882	0.839397	3.21519	0.00130358	0.0437811	Up
ENSOARG00020013282	389.09	1.35008	0.288045	4.68703	2.77194e-06	0.000512904	Up
ENSOARG00020013743	252.276	1.57228	0.385302	4.08064	4.4911e-05	0.00434221	Up
ENSOARG00020026397	497.646	1.35403	0.327358	4.13624	3.53047e-05	0.00364318	Up
ENSOARG00020010024	211.314	1.31618	0.26739	4.92232	8.55248e-07	0.000203967	Up
ENSOARG00020019059	1684.4	2.75322	0.51961	5.29862	1.16682e-07	4.47225e-05	Up
ENSOARG00020014986	136.788	1.50146	0.408342	3.67697	0.000236025	0.0151678	Up
ENSOARG00020015038	205.193	1.48653	0.43269	3.43557	0.000591312	0.0267894	Up
ENSOARG00020012469	157.96	2.78611	0.627474	4.4402	8.98737e-06	0.00128603	Up
ENSOARG00020023119	261.45	2.56408	0.557781	4.59694	4.28745e-06	0.000718952	Up
ENSOARG00020020764	984.268	1.75584	0.356202	4.92935	8.2505e-07	0.000201237	Up
ENSOARG00020009112	437.315	1.90558	0.517824	3.67998	0.000233256	0.0151678	Up
ENSOARG00020017577	319.982	1.37428	0.407776	3.37019	0.000751153	0.0310053	Up
ENSOARG00020020860	1536.93	1.53948	0.353593	4.35381	1.3379e-05	0.00175102	Up
ENSOARG00020019351	132.086	2.23866	0.523217	4.27864	1.88036e-05	0.00217861	Up
ENSOARG00020015085	115.887	1.11242	0.322376	3.45068	0.000559175	0.0263205	Up
ENSOARG00020023758	248.177	2.40158	0.454983	5.2784	1.30316e-07	4.56055e-05	Up
ENSOARG00020022962	35.6036	3.24466	0.90647	3.57945	0.000344318	0.0191462	Up
ENSOARG00020018518	600.715	1.39006	0.350916	3.96122	7.45667e-05	0.00630118	Up
ENSOARG00020018621	214.843	1.7451	0.496003	3.51832	0.000434282	0.0221939	Up
ENSOARG00020008975	888.989	1.80915	0.377279	4.79525	1.62469e-06	0.000341886	Up
ENSOARG00020011463	130.364	1.17948	0.321343	3.67048	0.000242092	0.0154651	Up
ENSOARG00020024056	50785	1.18388	0.354883	3.33596	0.000850055	0.0336634	Up
ENSOARG00020024883	62.8517	1.46572	0.456582	3.21021	0.00132637	0.0442068	Up
ENSOARG00020014995	53.4356	1.24585	0.329507	3.78096	0.000156226	0.0113285	Up
ENSOARG00020020286	5693.64	1.04538	0.259473	4.02886	5.60477e-05	0.00509749	Up
ENSOARG00020021901	50.0362	1.17669	0.347587	3.38532	0.000710956	0.0302411	Up
ENSOARG00020022210	80.9491	1.30541	0.304889	4.2816	1.85558e-05	0.00217861	Up
ENSOARG00020026372	89.0588	1.26659	0.380082	3.33241	0.000860982	0.0338719	Up
ENSOARG00020023437	105.088	1.20149	0.359953	3.33791	0.000844108	0.0336634	Up
ENSOARG00020023464	271.873	1.86968	0.233015	8.02384	1.02493e-15	5.49978e-12	Up
ENSOARG00020026343	125.17	2.58422	0.518023	4.98862	6.08121e-07	0.000159179	Up
ENSOARG00020026468	67.0585	1.67323	0.364951	4.58481	4.54407e-06	0.000750261	Up
ENSOARG00020020365	223.112	4.58775	1.17309	3.91082	9.1982e-05	0.0073668	Up
ENSOARG00020024602	39.7216	2.89633	0.669167	4.32826	1.5029e-05	0.00194326	Up
ENSOARG00020019776	343.819	1.15836	0.312233	3.70993	0.000207313	0.0138192	Up
ENSOARG00020018359	79.0542	1.19951	0.298422	4.0195	5.83214e-05	0.00525971	Up
ENSOARG00020018890	79.7614	3.78295	1.17038	3.23225	0.00122821	0.0421123	Up
ENSOARG00020025918	223.923	-1.1479	0.315308	-3.64058	0.000272021	0.0159526	Down
ENSOARG00020025947	316.985	-1.12136	0.248082	-4.52014	6.17997e-06	0.000975344	Down
ENSOARG00020007728	51.4888	-2.13889	0.663523	-3.22354	0.00126617	0.0431383	Down
ENSOARG00020010425	135.033	-1.19617	0.339588	-3.52242	0.000427634	0.0220643	Down
ENSOARG00020001102	19.5575	-1.81877	0.526991	-3.45124	0.000558012	0.0263205	Down
ENSOARG00020002168	85.4585	-1.02803	0.306297	-3.35631	0.000789906	0.032233	Down
ENSOARG00020000650	320.981	-1.26093	0.227705	-5.53758	3.06679e-08	1.43099e-05	Down
ENSOARG00020001942	1652.48	-1.68104	0.236502	-7.10792	1.17808e-12	2.10719e-09	Down
ENSOARG00020002995	164.156	-1.34612	0.283132	-4.75439	1.99044e-06	0.000395582	Down
ENSOARG00020002356	35.8206	-2.27853	0.595141	-3.82856	0.000128896	0.00981069	Down
ENSOARG00020008959	99.7401	-1.24499	0.342159	-3.63863	0.00027409	0.0159866	Down
ENSOARG00020007941	380.163	-1.05347	0.265411	-3.96921	7.21112e-05	0.00623146	Down
ENSOARG00020020855	53.3816	-1.26379	0.397639	-3.17824	0.00148173	0.0478367	Down
ENSOARG00020009225	1420.37	-1.8178	0.516431	-3.51994	0.000431648	0.0221648	Down
ENSOARG00020001428	58.9536	-1.33897	0.373212	-3.58769	0.000333619	0.0186479	Down
ENSOARG00020005170	29.3984	-2.67701	0.734211	-3.6461	0.000266246	0.0159103	Down
ENSOARG00020009574	682.564	-1.09181	0.317488	-3.4389	0.000584083	0.0267894	Down
ENSOARG00020002632	95.2204	-3.41215	0.70625	-4.83136	1.35606e-06	0.000297005	Down
ENSOARG00020003471	296.714	-1.44206	0.36535	-3.94707	7.91145e-05	0.00663326	Down
ENSOARG00020003436	255.123	-1.05549	0.259695	-4.06436	4.81653e-05	0.00460923	Down
ENSOARG00020010016	106.54	-1.4116	0.293748	-4.80548	1.54381e-06	0.000331363	Down
ENSOARG00020017500	1070.61	-1.01532	0.30174	-3.3649	0.000765711	0.0314851	Down
ENSOARG00020004430	284.176	-1.08232	0.324805	-3.3322	0.000861631	0.0338719	Down
ENSOARG00020016553	909.111	-1.15249	0.305213	-3.77602	0.000159355	0.0114014	Down
ENSOARG00020021960	52.8389	-1.74774	0.41601	-4.20121	2.65492e-05	0.00293738	Down
ENSOARG00020024781	20.3669	-2.28328	0.562919	-4.05615	4.98884e-05	0.00469651	Down
ENSOARG00020017417	221.767	-1.87616	0.344669	-5.44337	5.22831e-08	2.19709e-05	Down
ENSOARG00020020172	89.5923	-1.06525	0.29113	-3.65901	0.000253189	0.015574	Down
ENSOARG00020001288	24.703	-1.95797	0.562388	-3.48152	0.000498571	0.0246574	Down
ENSOARG00020008152	130.71	-1.54408	0.471694	-3.27349	0.00106228	0.038043	Down
ENSOARG00020016636	2242.45	-1.54582	0.300388	-5.14609	2.65973e-07	8.15549e-05	Down
ENSOARG00020008125	417.637	-1.21115	0.194145	-6.23838	4.42132e-10	3.63411e-07	Down
ENSOARG00020012039	51.4472	-1.60381	0.360799	-4.44517	8.78212e-06	0.00127364	Down
ENSOARG00020017139	391.74	-2.07508	0.567631	-3.65568	0.000256497	0.0156082	Down
ENSOARG00020005386	1403.8	-1.93199	0.365833	-5.28108	1.28423e-07	4.56055e-05	Down
ENSOARG00020013099	40.2796	-1.22203	0.373347	-3.27318	0.00106344	0.038043	Down
ENSOARG00020025695	335.666	-1.50096	0.295726	-5.07549	3.86489e-07	0.000106354	Down
ENSOARG00020018391	472.315	-4.10945	1.23467	-3.32838	0.000873518	0.0339659	Down
ENSOARG00020020781	3039.35	-1.18282	0.27526	-4.29709	1.73057e-05	0.00215959	Down
ENSOARG00020003702	65.1328	-2.31364	0.555827	-4.16252	3.14759e-05	0.00337799	Down
ENSOARG00020009199	59.6742	-2.33876	0.699288	-3.34449	0.000824351	0.033011	Down
ENSOARG00020003343	95.7516	-1.26571	0.298987	-4.23334	2.30243e-05	0.00260102	Down
ENSOARG00020016111	16.5376	-2.27754	0.700905	-3.24942	0.00115639	0.0403904	Down
ENSOARG00020022516	493.35	-1.16675	0.261159	-4.46758	7.91076e-06	0.00117099	Down
ENSOARG00020023665	76.234	-1.31393	0.38244	-3.43565	0.000591134	0.0267894	Down
ENSOARG00020008696	39.6968	-2.22127	0.693053	-3.20505	0.00135041	0.0444559	Down
ENSOARG00020005707	38.8906	-1.56027	0.470887	-3.31348	0.000921415	0.0350242	Down
ENSOARG00020009731	77.7649	-2.15584	0.644229	-3.34638	0.000818743	0.033011	Down
ENSOARG00020006226	103.202	-1.03574	0.284235	-3.64396	0.000268479	0.0159103	Down
ENSOARG00020015187	784.465	-1.31694	0.22542	-5.84219	5.15197e-09	2.91005e-06	Down
ENSOARG00020013497	162.135	-1.18022	0.26426	-4.46612	7.96519e-06	0.00117099	Down
ENSOARG00020014002	606.079	-1.08717	0.330168	-3.29276	0.000992078	0.0360915	Down
ENSOARG00020017566	525.823	-1.06454	0.263473	-4.0404	5.33599e-05	0.00493671	Down
ENSOARG00020018143	156.88	-1.07857	0.264124	-4.08356	4.43503e-05	0.00434221	Down
ENSOARG00020015353	245.567	-1.14785	0.231182	-4.96512	6.86596e-07	0.000175442	Down
ENSOARG00020025719	161.972	-1.15115	0.225608	-5.10243	3.35321e-07	9.47018e-05	Down
ENSOARG00020006032	109.364	-1.07419	0.296059	-3.62828	0.000285313	0.0163742	Down
ENSOARG00020018600	2824.22	-1.18689	0.306613	-3.87097	0.000108405	0.00849201	Down
ENSOARG00020017349	179.227	-1.47139	0.358785	-4.10103	4.11308e-05	0.00412538	Down
ENSOARG00020017185	106.745	-1.05979	0.309917	-3.4196	0.000627126	0.0276968	Down
ENSOARG00020015955	119.674	-1.60686	0.395526	-4.06259	4.85318e-05	0.00460923	Down
ENSOARG00020014099	200.722	-1.2854	0.334412	-3.84376	0.000121162	0.00928795	Down
ENSOARG00020021817	67.2872	-1.18292	0.372548	-3.17522	0.00149722	0.0481084	Down
ENSOARG00020013013	135.813	-1.03405	0.322492	-3.20644	0.0013439	0.0444559	Down
ENSOARG00020012186	1615.52	-1.39563	0.295365	-4.7251	2.30007e-06	0.000440793	Down
ENSOARG00020022586	318.554	-1.12235	0.234673	-4.7826	1.73045e-06	0.000356585	Down
ENSOARG00020023947	271.082	-1.70346	0.483273	-3.52484	0.000423736	0.0220643	Down
ENSOARG00020013189	2738.35	-2.28717	0.532727	-4.29331	1.76027e-05	0.00217141	Down
ENSOARG00020012558	84.7164	-1.20086	0.362697	-3.31093	0.000929868	0.0350242	Down
ENSOARG00020000017	147123	-1.34633	0.329852	-4.08163	4.4721e-05	0.00434221	Down
ENSOARG00020000023	71204.3	-1.05756	0.323837	-3.26572	0.00109187	0.0388011	Down

## Sheet: Table S4 GO-liver
Table S4. GO term of DEGs in liver
ONTOLOGY	ID	Description	GeneRatio	BgRatio	pvalue	p.adjust	qvalue	geneID	Count	regulation
BP	GO:0006955	immune response	41/234	336/4727	3.05e-08	5.88e-05	5.39e-05	ANXA1/ANXA3/B2M/BTK/C1QA/CCL21/CCL25/CD180/CD247/CD3D/CD3E/CD3G/CD79A/CFD/CFP/CORO1A/CXCL10/CXCL8/CXCL9/CYLD/ELF4/HMGB2/LOC101114535/LOC101114285/FCER1G/FYB1/GPR183/HCST/IDO1/IL10/IL18/IL1B/LOXL3/LY86/MAP3K14/NCR3/SH2D1A/TGFB1/TGFB3/TNF/XCL1	41	Up
BP	GO:0001775	cell activation	27/234	208/4727	2.76e-06	0.00265238	0.00242939	ANXA1/ANXA3/B2M/BTK/C1QA/CAPN3/CCL21/CD180/CD3D/CD79A/CORO1A/CXCL10/CXCL8/ELF4/FCGR3A/GPR183/HAMP/IDO1/IL10/LOXL3/MZB1/PSMB10/SIT1/SOX15/TGFB1/TMEM106A/TNF	27	Up
BP	GO:0032101	regulation of response to external stimulus	25/234	189/4727	4.7e-06	0.00301898	0.00276516	ANXA1/CAPN3/CCL21/CD180/CXCL10/CXCL8/CXCR4/LOC101114535/FABP7/GPR183/GPSM3/HAMP/IDO1/IL10/IL16/IL1B/LY86/NCR3/NLRP3/NUPR1/PTGS2/SH2D1A/SOX15/TGFB1/TNF	25	Up
MF	GO:0005125	cytokine activity	16/258	97/5491	9.11e-06	0.00304849	0.00287567	CCL21/CCL25/CXCL10/CXCL8/CXCL9/LOC101114535/LOC101114285/FLT3LG/IL10/IL16/IL18/IL1B/THPO/TIMP1/TNF/XCL1	16	Up
BP	GO:0045321	leukocyte activation	24/234	184/4727	9.44e-06	0.00454267	0.00416075	ANXA1/ANXA3/B2M/BTK/C1QA/CCL21/CD180/CD3D/CD79A/CORO1A/CXCL8/ELF4/FCGR3A/GPR183/HAMP/IDO1/IL10/LOXL3/MZB1/PSMB10/SIT1/TGFB1/TMEM106A/TNF	24	Up
BP	GO:0002252	immune effector process	23/234	175/4727	1.29e-05	0.0049656	0.00454813	ANXA1/ANXA3/B2M/BTK/C1QA/CD180/CFD/CFP/CORO1A/CXCL10/CXCL9/GPR183/IL10/IL1B/LOXL3/MAP3K14/MZB1/NCR3/SAMHD1/SH2D1A/TGFB1/TGFB3/TNF	23	Up
MF	GO:0042379	chemokine receptor binding	9/258	34/5491	1.81e-05	0.00304849	0.00287567	CCL21/CCL25/CCRL2/CXCL10/CXCL8/CXCL9/LOC101114535/LOC101114285/XCL1	9	Up
BP	GO:0002250	adaptive immune response	15/234	87/4727	1.81e-05	0.00580645	0.00531828	ANXA1/B2M/BTK/C1QA/CD247/CD3D/CD3E/CD3G/CD79A/GPR183/IL1B/LOXL3/SH2D1A/TGFB1/TNF	15	Up
MF	GO:0008009	chemokine activity	8/258	29/5491	3.87e-05	0.0043423	0.00409612	CCL21/CCL25/CXCL10/CXCL8/CXCL9/LOC101114535/LOC101114285/XCL1	8	Up
BP	GO:0002237	response to molecule of bacterial origin	12/234	62/4727	3.88e-05	0.00773123	0.00708124	B2M/CD180/CXCL10/CXCL8/HMGB2/IDO1/IL10/LIAS/LY86/NLRP3/TGFB1/TNF	12	Up
BP	GO:0032612	interleukin-1 production	8/234	28/4727	4.2e-05	0.00773123	0.00708124	ANXA1/CASP8/LOC101114535/IL16/NLRP3/SERPINB1/TMEM106A/TNF	8	Up
BP	GO:0032652	regulation of interleukin-1 production	8/234	28/4727	4.2e-05	0.00773123	0.00708124	ANXA1/CASP8/LOC101114535/IL16/NLRP3/SERPINB1/TMEM106A/TNF	8	Up
BP	GO:0006954	inflammatory response	20/234	151/4727	4.34e-05	0.00773123	0.00708124	ANXA1/CHI3L1/CXCL8/HMGB2/LOC101114535/GPSM3/HAMP/IDO1/IL10/IL16/IL18/IL1B/LIAS/LOXL3/NLRP3/NUPR1/PTGS2/TGFB1/TIMP1/TNF	20	Up
BP	GO:0006952	defense response	34/234	339/4727	4.42e-05	0.00773123	0.00708124	ANXA1/ANXA3/CFD/CFP/CHI3L1/CORO1A/CXCL10/CXCL8/CXCL9/CYLD/ELF4/GNLY/HMGB2/LOC101114535/FCER1G/GPSM3/HAMP/IDO1/IL10/IL16/IL18/IL1B/LIAS/LOXL3/MAP3K14/NCR3/NLRP3/NUPR1/PTGS2/SAMHD1/SH2D1A/TGFB1/TIMP1/TNF	34	Up
CC	GO:0005615	extracellular space	29/252	310/5823	5.88e-05	0.0150592	0.0144276	ADM/ANXA1/CCL21/CCL25/CD86/CFD/CFP/CHI3L1/CXCL10/CXCL8/CXCL9/HMGB2/LOC101114535/LOC101114285/GDF15/HAMP/IL10/IL16/IL18/IL1B/LOXL3/PLBD1/RETN/SERPINB1/TGFB1/TGFB3/TIMP1/TNF/XCL1	29	Up
BP	GO:0009617	response to bacterium	18/234	138/4727	0.000129541	0.0207805	0.0190334	ANXA3/B2M/CD180/CFD/CXCL10/CXCL8/CXCL9/GNLY/HMGB2/HAMP/IDO1/IL10/IL1B/LIAS/LY86/NLRP3/TGFB1/TNF	18	Up
BP	GO:0032496	response to lipopolysaccharide	10/234	52/4727	0.00018355	0.0271795	0.0248945	CD180/CXCL10/CXCL8/HMGB2/IDO1/LIAS/LY86/NLRP3/TGFB1/TNF	10	Up
BP	GO:0001818	negative regulation of cytokine production	10/234	53/4727	0.00021657	0.0291822	0.0267287	ANXA1/ATP2B1/BTK/IDO1/IL10/NLRP3/SERPINB1/TGFB1/TGFB3/TNF	10	Up
BP	GO:0009607	response to biotic stimulus	29/234	294/4727	0.000227394	0.0291822	0.0267287	ANXA3/B2M/CD180/CFD/CFP/CORO1A/CXCL10/CXCL8/CXCL9/CYLD/ELF4/GNLY/HMGB2/FCER1G/HAMP/IDO1/IL10/IL1B/LIAS/LY86/MAP3K14/NCR3/NLRP3/PAK1/SAMHD1/SH2D1A/STMN1/TGFB1/TNF	29	Up
MF	GO:0048018	receptor ligand activity	21/258	192/5491	0.000228946	0.0191522	0.0180664	ADM/CCL21/CCL25/CXCL10/CXCL8/CXCL9/LOC101114535/LOC101114285/FLT3LG/GDF15/IL10/IL16/IL18/IL1B/RETN/TGFB1/TGFB3/THPO/TIMP1/TNF/XCL1	21	Up
BP	GO:0002682	regulation of immune system process	28/234	283/4727	0.000279153	0.0301571	0.0276217	ANXA1/B2M/BTK/C1QA/CASP8/CCL21/CD247/CD79A/CFD/CFP/CORO1A/CXCL10/GPR171/GPR183/HAMP/HCST/IDO1/IL10/IL1B/LOXL3/MZB1/NCR3/SH2D1A/SIT1/TGFB1/TGFB3/THPO/TNF	28	Up
MF	GO:0030546	signaling receptor activator activity	21/258	195/5491	0.000284157	0.0191522	0.0180664	ADM/CCL21/CCL25/CXCL10/CXCL8/CXCL9/LOC101114535/LOC101114285/FLT3LG/GDF15/IL10/IL16/IL18/IL1B/RETN/TGFB1/TGFB3/THPO/TIMP1/TNF/XCL1	21	Up
BP	GO:0002367	cytokine production involved in immune response	6/234	20/4727	0.000297655	0.0301571	0.0276217	B2M/IL10/IL1B/TGFB1/TGFB3/TNF	6	Up
BP	GO:0002718	regulation of cytokine production involved in immune response	6/234	20/4727	0.000297655	0.0301571	0.0276217	B2M/IL10/IL1B/TGFB1/TGFB3/TNF	6	Up
BP	GO:0032732	positive regulation of interleukin-1 production	6/234	20/4727	0.000297655	0.0301571	0.0276217	CASP8/LOC101114535/IL16/NLRP3/TMEM106A/TNF	6	Up
BP	GO:0051707	response to other organism	28/234	286/4727	0.000332995	0.0320507	0.0293561	ANXA3/B2M/CD180/CFD/CFP/CORO1A/CXCL10/CXCL8/CXCL9/CYLD/ELF4/GNLY/HMGB2/FCER1G/HAMP/IDO1/IL10/IL1B/LIAS/LY86/MAP3K14/NCR3/NLRP3/SAMHD1/SH2D1A/STMN1/TGFB1/TNF	28	Up
MF	GO:0030545	receptor regulator activity	21/258	198/5491	0.000350737	0.0196997	0.0185829	ADM/CCL21/CCL25/CXCL10/CXCL8/CXCL9/LOC101114535/LOC101114285/FLT3LG/GDF15/IL10/IL16/IL18/IL1B/RETN/TGFB1/TGFB3/THPO/TIMP1/TNF/XCL1	21	Up
BP	GO:0043207	response to external biotic stimulus	28/234	287/4727	0.000352888	0.032348	0.0296284	ANXA3/B2M/CD180/CFD/CFP/CORO1A/CXCL10/CXCL8/CXCL9/CYLD/ELF4/GNLY/HMGB2/FCER1G/HAMP/IDO1/IL10/IL1B/LIAS/LY86/MAP3K14/NCR3/NLRP3/SAMHD1/SH2D1A/STMN1/TGFB1/TNF	28	Up
BP	GO:0002684	positive regulation of immune system process	20/234	180/4727	0.000498216	0.0420834	0.0385453	ANXA1/B2M/C1QA/CASP8/CCL21/CD247/CD79A/CFD/CFP/CORO1A/CXCL10/GPR183/HAMP/IDO1/IL1B/MZB1/NCR3/SH2D1A/TGFB1/TNF	20	Up
BP	GO:0032611	interleukin-1 beta production	6/234	22/4727	0.000527038	0.0420834	0.0385453	CASP8/LOC101114535/NLRP3/SERPINB1/TMEM106A/TNF	6	Up
BP	GO:0032651	regulation of interleukin-1 beta production	6/234	22/4727	0.000527038	0.0420834	0.0385453	CASP8/LOC101114535/NLRP3/SERPINB1/TMEM106A/TNF	6	Up
BP	GO:0050727	regulation of inflammatory response	11/234	70/4727	0.000559463	0.0420834	0.0385453	ANXA1/LOC101114535/GPSM3/HAMP/IDO1/IL10/IL16/NLRP3/NUPR1/PTGS2/TNF	11	Up
BP	GO:0042246	tissue regeneration	5/234	15/4727	0.000568399	0.0420834	0.0385453	ANXA1/CAPN3/MUSTN1/NINJ1/SOX15	5	Up
CC	GO:0005884	actin filament	4/252	10/5823	0.000585071	0.0529712	0.0507495	AIF1/ANXA1/CORO1A/PAK1	4	Up
BP	GO:0002443	leukocyte mediated immunity	10/234	60/4727	0.000617084	0.0426274	0.0390436	ANXA3/B2M/BTK/C1QA/CORO1A/IL1B/NCR3/SH2D1A/TGFB1/TNF	10	Up
BP	GO:0002440	production of molecular mediator of immune response	8/234	40/4727	0.000620036	0.0426274	0.0390436	B2M/BTK/IL10/IL1B/MZB1/TGFB1/TGFB3/TNF	8	Up
CC	GO:0098803	respiratory chain complex	7/252	35/5823	0.000620756	0.0529712	0.0507495	COX1/COX3/CYTB/ND1/ND3/ND4/ND5	7	Up
BP	GO:0002449	lymphocyte mediated immunity	9/234	50/4727	0.0006457	0.0428611	0.0392576	B2M/BTK/C1QA/CORO1A/IL1B/NCR3/SH2D1A/TGFB1/TNF	9	Up
BP	GO:0048584	positive regulation of response to stimulus	34/234	391/4727	0.000708995	0.0443747	0.0406439	ANXA1/B2M/C1QA/CASP8/CCL21/CD180/CD247/CD79A/CFD/CFP/CXCL10/CXCL8/CXCR4/DCN/LOC101114535/GDF15/GPR183/HCST/IDO1/IL16/IL1B/LOXL3/LY86/MAP3K14/NCR3/NUPR1/PAK1/RELL2/SH2D1A/TGFB1/THPO/TMEM106A/TNF/TP53	34	Up
BP	GO:0051241	negative regulation of multicellular organismal process	21/234	199/4727	0.000722394	0.0443747	0.0406439	ADM/ANXA1/ARHGDIB/ATP2B1/B2M/BTK/CXCL10/DCN/GDF15/HAMP/IDO1/IL10/LOXL3/NLRP3/SERPINB1/SOX15/SVBP/TGFB1/TGFB3/TIMP1/TNF	21	Up
BP	GO:0032103	positive regulation of response to external stimulus	13/234	96/4727	0.000788844	0.0443747	0.0406439	CCL21/CD180/CXCL10/CXCL8/LOC101114535/IDO1/IL16/LY86/NCR3/NUPR1/SH2D1A/TGFB1/TNF	13	Up
BP	GO:0032731	positive regulation of interleukin-1 beta production	5/234	16/4727	0.000793709	0.0443747	0.0406439	CASP8/LOC101114535/NLRP3/TMEM106A/TNF	5	Up
BP	GO:0051897	positive regulation of protein kinase B signaling	5/234	16/4727	0.000793709	0.0443747	0.0406439	CCL21/GDF15/TGFB1/THPO/TNF	5	Up
BP	GO:0046651	lymphocyte proliferation	11/234	73/4727	0.000806812	0.0443747	0.0406439	ANXA1/BTK/CD180/CD79A/CORO1A/ELF4/GPR183/IDO1/IL10/MZB1/PSMB10	11	Up
BP	GO:0001817	regulation of cytokine production	18/234	161/4727	0.000885235	0.0453269	0.0415161	ANXA1/ATP2B1/B2M/BTK/CASP8/CD2/CLEC9A/LOC101114535/IDO1/IL10/IL16/IL1B/NLRP3/SERPINB1/TGFB1/TGFB3/TMEM106A/TNF	18	Up
MF	GO:0001664	G protein-coupled receptor binding	10/258	66/5491	0.000903841	0.0412721	0.0389323	ADM/CCL21/CCL25/CCRL2/CXCL10/CXCL8/CXCL9/LOC101114535/LOC101114285/XCL1	10	Up
BP	GO:0001819	positive regulation of cytokine production	14/234	110/4727	0.000938284	0.0453269	0.0415161	ANXA1/B2M/CASP8/CD2/CLEC9A/LOC101114535/IDO1/IL10/IL16/IL1B/NLRP3/TGFB1/TMEM106A/TNF	14	Up
BP	GO:0071222	cellular response to lipopolysaccharide	7/234	33/4727	0.000941125	0.0453269	0.0415161	CD180/CXCL10/CXCL8/LY86/NLRP3/TGFB1/TNF	7	Up
BP	GO:0000768	syncytium formation by plasma membrane fusion	4/234	10/4727	0.000970418	0.0453269	0.0415161	CD53/CXCL10/CXCL9/GDF15	4	Up
BP	GO:0006949	syncytium formation	4/234	10/4727	0.000970418	0.0453269	0.0415161	CD53/CXCL10/CXCL9/GDF15	4	Up
BP	GO:0140253	cell-cell fusion	4/234	10/4727	0.000970418	0.0453269	0.0415161	CD53/CXCL10/CXCL9/GDF15	4	Up
MF	GO:0005126	cytokine receptor binding	14/258	116/5491	0.000979752	0.0412721	0.0389323	CCL21/CCL25/CCRL2/CXCL10/CXCL8/CXCL9/LOC101114535/LOC101114285/IL10/IL1B/TGFB1/TGFB3/TNF/XCL1	14	Up
BP	GO:0032943	mononuclear cell proliferation	11/234	75/4727	0.00101753	0.0453269	0.0415161	ANXA1/BTK/CD180/CD79A/CORO1A/ELF4/GPR183/IDO1/IL10/MZB1/PSMB10	11	Up
BP	GO:0001816	cytokine production	18/234	163/4727	0.00102413	0.0453269	0.0415161	ANXA1/ATP2B1/B2M/BTK/CASP8/CD2/CLEC9A/LOC101114535/IDO1/IL10/IL16/IL1B/NLRP3/SERPINB1/TGFB1/TGFB3/TMEM106A/TNF	18	Up
BP	GO:0044419	biological process involved in interspecies interaction between organisms	29/234	322/4727	0.00103604	0.0453269	0.0415161	ANXA3/B2M/CD180/CFD/CFP/CORO1A/CXCL10/CXCL8/CXCL9/CYLD/ELF4/GNLY/HMGB2/FCER1G/HAMP/IDO1/IL10/IL1B/LIAS/LY86/MAP3K14/NCR3/NLRP3/SAMHD1/SH2D1A/STMN1/TGFB1/TMEM39A/TNF	29	Up
BP	GO:0002698	negative regulation of immune effector process	6/234	25/4727	0.00110385	0.0472204	0.0432504	ANXA1/IL10/LOXL3/TGFB1/TGFB3/TNF	6	Up
BP	GO:0071219	cellular response to molecule of bacterial origin	7/234	34/4727	0.00113601	0.0475396	0.0435428	CD180/CXCL10/CXCL8/LY86/NLRP3/TGFB1/TNF	7	Up
MF	GO:0016655	oxidoreductase activity, acting on NAD(P)H, quinone or similar compound as acceptor	5/258	18/5491	0.00113949	0.0426676	0.0402487	ND1/ND3/ND4/ND5/TP53I3	5	Up
BP	GO:0033993	response to lipid	15/234	126/4727	0.00125219	0.0510044	0.0467163	ANXA1/CD180/CXCL10/CXCL8/HMGB2/HSD17B2/IDO1/IL10/LIAS/LY86/NLRP3/PAK1/TGFB1/TGFB3/TNF	15	Up
BP	GO:0070661	leukocyte proliferation	11/234	77/4727	0.0012718	0.0510044	0.0467163	ANXA1/BTK/CD180/CD79A/CORO1A/ELF4/GPR183/IDO1/IL10/MZB1/PSMB10	11	Up
BP	GO:0046649	lymphocyte activation	17/234	153/4727	0.0013163	0.051712	0.0473643	ANXA1/B2M/BTK/CCL21/CD180/CD3D/CD79A/CORO1A/ELF4/GPR183/IDO1/IL10/LOXL3/MZB1/PSMB10/SIT1/TGFB1	17	Up
BP	GO:0031099	regeneration	5/234	18/4727	0.0014351	0.0550165	0.0503911	ANXA1/CAPN3/MUSTN1/NINJ1/SOX15	5	Up
BP	GO:0031347	regulation of defense response	14/234	115/4727	0.00145758	0.0550165	0.0503911	ANXA1/LOC101114535/GPSM3/HAMP/IDO1/IL10/IL16/IL1B/NCR3/NLRP3/NUPR1/PTGS2/SH2D1A/TNF	14	Up
BP	GO:0008283	cell population proliferation	33/234	393/4727	0.00156076	0.057778	0.0529204	ADM/ANXA1/B2M/BNIPL/BTK/CCAR1/CD180/CD79A/CORO1A/CXCL10/CXCL9/ELF4/HMGB2/MUSTN1/FABP7/FANCL/GNAT1/GPR183/IDO1/IL10/MZB1/NUPR1/PAK1/PSMB10/S100A11/SERPINB1/SOX15/TGFB1/TGFB3/THPO/TIMP1/TNF/ZNF268	33	Up
BP	GO:0050778	positive regulation of immune response	13/234	105/4727	0.00183535	0.0666614	0.0610569	ANXA1/B2M/C1QA/CD247/CD79A/CFD/CFP/IDO1/IL1B/NCR3/SH2D1A/TGFB1/TNF	13	Up
BP	GO:0007166	cell surface receptor signaling pathway	38/234	480/4727	0.00202366	0.0721396	0.0660746	BICC1/CASP8/CD180/CD247/CD3D/CD3E/CD3G/CD79A/CFD/COL4A6/CORO1A/CXCL10/CXCR4/CYLD/DCN/DDIT3/FUT8/FYB1/GDF15/GRB14/HAMP/HESX1/HSPB11/ITGAX/LOXL3/LY86/MZB1/NCR3/PAK1/PRKAA2/SH2D1A/STMN1/TGFB1/TGFB3/THPO/TIMP1/TNF/WDR19	38	Up
CC	GO:1990204	oxidoreductase complex	7/252	44/5823	0.00253766	0.16241	0.155599	COX1/CYTB/NCF2/ND1/ND3/ND4/ND5	7	Up
BP	GO:0002700	regulation of production of molecular mediator of immune response	7/234	39/4727	0.00262975	0.0903975	0.0827975	B2M/IL10/IL1B/MZB1/TGFB1/TGFB3/TNF	7	Up
BP	GO:0071216	cellular response to biotic stimulus	7/234	39/4727	0.00262975	0.0903975	0.0827975	CD180/CXCL10/CXCL8/LY86/NLRP3/TGFB1/TNF	7	Up
BP	GO:0040012	regulation of locomotion	18/234	179/4727	0.00296673	0.09681	0.0886708	ANXA1/ANXA3/ARHGDIB/CCAR1/CCL21/CORO1A/CXCL10/CXCL8/CXCR4/DCN/GPR183/IL16/PAK1/SVBP/TGFB1/TIMP1/TNF/ZNF268	18	Up
BP	GO:0002708	positive regulation of lymphocyte mediated immunity	6/234	30/4727	0.00300668	0.09681	0.0886708	B2M/IL1B/NCR3/SH2D1A/TGFB1/TNF	6	Up
BP	GO:0042100	B cell proliferation	6/234	30/4727	0.00300668	0.09681	0.0886708	BTK/CD180/CD79A/GPR183/IL10/MZB1	6	Up
BP	GO:0045445	myoblast differentiation	5/234	21/4727	0.00301745	0.09681	0.0886708	CXCL10/CXCL9/SOX15/TGFB1/TNF	5	Up
MF	GO:0009055	electron transfer activity	7/258	42/5491	0.00305911	0.0850269	0.0802066	COX1/COX3/CYTB/ND1/ND3/ND4/ND5	7	Up
BP	GO:0030595	leukocyte chemotaxis	8/234	51/4727	0.0032077	0.101227	0.092716	ANXA1/CCL21/CORO1A/CXCL10/CXCL8/LOC101114535/GPR183/IL16	8	Up
MF	GO:0004715	non-membrane spanning protein tyrosine kinase activity	4/258	14/5491	0.00327997	0.0850269	0.0802066	BTK/HCK/LCK/TXK	4	Up
MF	GO:0008137	NADH dehydrogenase (ubiquinone) activity	4/258	14/5491	0.00327997	0.0850269	0.0802066	ND1/ND3/ND4/ND5	4	Up
MF	GO:0050136	NADH dehydrogenase (quinone) activity	4/258	14/5491	0.00327997	0.0850269	0.0802066	ND1/ND3/ND4/ND5	4	Up
BP	GO:0002699	positive regulation of immune effector process	8/234	52/4727	0.0036328	0.112793	0.10331	ANXA1/B2M/IL1B/MZB1/NCR3/SH2D1A/TGFB1/TNF	8	Up
BP	GO:0002697	regulation of immune effector process	11/234	88/4727	0.00377002	0.115195	0.10551	ANXA1/B2M/IL10/IL1B/LOXL3/MZB1/NCR3/SH2D1A/TGFB1/TGFB3/TNF	11	Up
BP	GO:0050776	regulation of immune response	15/234	141/4727	0.00383466	0.115307	0.105613	ANXA1/B2M/C1QA/CD247/CD79A/CFD/CFP/HCST/IDO1/IL1B/LOXL3/NCR3/SH2D1A/TGFB1/TNF	15	Up
BP	GO:0010596	negative regulation of endothelial cell migration	4/234	14/4727	0.0039534	0.115307	0.105613	DCN/SVBP/TGFB1/TNF	4	Up
BP	GO:0031663	lipopolysaccharide-mediated signaling pathway	4/234	14/4727	0.0039534	0.115307	0.105613	CD180/LY86/TGFB1/TNF	4	Up
CC	GO:0070469	respirasome	7/252	48/5823	0.00420928	0.215515	0.206476	COX1/COX3/CYTB/ND1/ND3/ND4/ND5	7	Up
MF	GO:0003955	NAD(P)H dehydrogenase (quinone) activity	4/258	15/5491	0.00430956	0.103737	0.0978562	ND1/ND3/ND4/ND5	4	Up
BP	GO:0051928	positive regulation of calcium ion transport	5/234	23/4727	0.0046016	0.131538	0.120479	ATP2B1/CAPN3/CXCL10/CXCL9/TRPV2	5	Up
BP	GO:0002274	myeloid leukocyte activation	7/234	43/4727	0.00465583	0.131538	0.120479	ANXA3/C1QA/CXCL8/FCGR3A/HAMP/TMEM106A/TNF	7	Up
BP	GO:0002683	negative regulation of immune system process	10/234	78/4727	0.00471487	0.131538	0.120479	ANXA1/BTK/CCL21/IDO1/IL10/LOXL3/SH2D1A/TGFB1/TGFB3/TNF	10	Up
BP	GO:0002705	positive regulation of leukocyte mediated immunity	6/234	33/4727	0.0049534	0.136219	0.124766	B2M/IL1B/NCR3/SH2D1A/TGFB1/TNF	6	Up
BP	GO:0051094	positive regulation of developmental process	20/234	218/4727	0.00513885	0.138314	0.126686	ADM/ANXA1/ANXA3/ATP2B1/B2M/CAPN3/CASP8/CD53/CHI3L1/CXCL8/CXCL9/DCN/GDF15/SOX15/TGFB1/TGFB3/THPO/TNF/TRPV2/ZNF268	20	Up
BP	GO:0002460	adaptive immune response based on somatic recombination of immune receptors built from immunoglobulin superfamily domains	8/234	55/4727	0.00517331	0.138314	0.126686	ANXA1/B2M/BTK/C1QA/IL1B/LOXL3/TGFB1/TNF	8	Up
MF	GO:0004672	protein kinase activity	17/258	183/5491	0.00522521	0.11662	0.110009	BTK/CDK20/CDK7/CDKL2/CHEK2/CLK1/CLK3/CLK4/HCK/LCK/MAP3K14/MAP4K1/PAK1/PRKAA2/RPS6KA6/TRPM7/TXK	17	Up
MF	GO:0003954	NADH dehydrogenase activity	4/258	16/5491	0.00553686	0.11662	0.110009	ND1/ND3/ND4/ND5	4	Up
BP	GO:2000026	regulation of multicellular organismal development	22/234	250/4727	0.00559051	0.147421	0.135027	ADM/ANXA1/ANXA3/ATP2B1/B2M/CAPN3/CASP8/CHI3L1/CXCL10/CXCL8/DCN/HMGB2/GPR171/HESX1/LOXL3/NUPR1/SOX15/TGFB1/TGFB3/THPO/TNF/TRPV2	22	Up
BP	GO:0060401	cytosolic calcium ion transport	6/234	34/4727	0.00577141	0.150135	0.137512	ATP2B1/CAPN3/CCL21/CORO1A/CXCL10/CXCL9	6	Up
BP	GO:0040017	positive regulation of locomotion	11/234	94/4727	0.00626446	0.160788	0.14727	ANXA1/ANXA3/CCAR1/CCL21/CORO1A/CXCL10/CXCL8/IL16/PAK1/TGFB1/ZNF268	11	Up
BP	GO:0002285	lymphocyte activation involved in immune response	6/234	35/4727	0.00668387	0.167551	0.153464	ANXA1/CD180/CORO1A/GPR183/LOXL3/TGFB1	6	Up
BP	GO:0051250	negative regulation of lymphocyte activation	5/234	25/4727	0.00670202	0.167551	0.153464	ANXA1/BTK/IDO1/IL10/LOXL3	5	Up
BP	GO:0070588	calcium ion transmembrane transport	7/234	46/4727	0.0068184	0.168275	0.154127	ATP2B1/CAPN3/CCL21/CORO1A/CXCL10/CXCL9/TRPV2	7	Up
BP	GO:0050865	regulation of cell activation	13/234	123/4727	0.00732291	0.176348	0.161522	ANXA1/BTK/CAPN3/CORO1A/GPR183/HAMP/IDO1/IL10/LOXL3/MZB1/SIT1/SOX15/TGFB1	13	Up
MF	GO:0005543	phospholipid binding	9/258	74/5491	0.00737101	0.139931	0.131998	ANXA1/ANXA3/BTK/DAPP1/MITD1/PLD2/SNX16/SYTL2/SYTL3	9	Up
CC	GO:0019898	extrinsic component of membrane	5/252	29/5823	0.00738135	0.24433	0.234083	ANXA1/MITD1/SNX16/SYTL2/SYTL3	5	Up
MF	GO:0004713	protein tyrosine kinase activity	5/258	27/5491	0.00759511	0.139931	0.131998	BTK/CLK4/HCK/LCK/TXK	5	Up
BP	GO:0009895	negative regulation of catabolic process	7/234	47/4727	0.00768282	0.176348	0.161522	ANGEL2/IL10/NAF1/NUPR1/TIMP1/TMEM39A/TNF	7	Up
BP	GO:0050920	regulation of chemotaxis	7/234	47/4727	0.00768282	0.176348	0.161522	CCL21/CXCL10/CXCL8/CXCR4/GPR183/IL16/TGFB1	7	Up
BP	GO:0031330	negative regulation of cellular catabolic process	6/234	36/4727	0.00769667	0.176348	0.161522	ANGEL2/IL10/NAF1/NUPR1/TIMP1/TMEM39A	6	Up
MF	GO:0016651	oxidoreductase activity, acting on NAD(P)H	6/258	38/5491	0.00788928	0.139931	0.131998	NCF2/ND1/ND3/ND4/ND5/TP53I3	6	Up
BP	GO:0022408	negative regulation of cell-cell adhesion	5/234	26/4727	0.00797001	0.176348	0.161522	ANXA1/CCL21/IDO1/LOXL3/TGFB1	5	Up
BP	GO:0051209	release of sequestered calcium ion into cytosol	5/234	26/4727	0.00797001	0.176348	0.161522	CAPN3/CCL21/CORO1A/CXCL10/CXCL9	5	Up
BP	GO:0051282	regulation of sequestering of calcium ion	5/234	26/4727	0.00797001	0.176348	0.161522	CAPN3/CCL21/CORO1A/CXCL10/CXCL9	5	Up
BP	GO:0051283	negative regulation of sequestering of calcium ion	5/234	26/4727	0.00797001	0.176348	0.161522	CAPN3/CCL21/CORO1A/CXCL10/CXCL9	5	Up
BP	GO:0051896	regulation of protein kinase B signaling	5/234	26/4727	0.00797001	0.176348	0.161522	CCL21/GDF15/TGFB1/THPO/TNF	5	Up
CC	GO:0009986	cell surface	13/252	142/5823	0.00817193	0.24433	0.234083	ANXA1/B2M/CD2/CD79A/CLEC9A/CXCL10/CXCL9/CXCR4/FCGR3A/HCST/TGFB1/TNF/TRPV2	13	Up
BP	GO:0042116	macrophage activation	4/234	17/4727	0.00836117	0.180846	0.165641	C1QA/HAMP/TMEM106A/TNF	4	Up
BP	GO:0045661	regulation of myoblast differentiation	4/234	17/4727	0.00836117	0.180846	0.165641	CXCL10/CXCL9/TGFB1/TNF	4	Up
BP	GO:0002366	leukocyte activation involved in immune response	7/234	48/4727	0.00862567	0.184494	0.168982	ANXA1/ANXA3/CD180/CORO1A/GPR183/LOXL3/TGFB1	7	Up
BP	GO:0051208	sequestering of calcium ion	5/234	27/4727	0.00939553	0.196591	0.180063	CAPN3/CCL21/CORO1A/CXCL10/CXCL9	5	Up
BP	GO:0097553	calcium ion transmembrane import into cytosol	5/234	27/4727	0.00939553	0.196591	0.180063	CAPN3/CCL21/CORO1A/CXCL10/CXCL9	5	Up
MF	GO:0005544	calcium-dependent phospholipid binding	3/258	10/5491	0.00962013	0.15438	0.145628	ANXA1/ANXA3/SYTL3	3	Up
MF	GO:0048306	calcium-dependent protein binding	3/258	10/5491	0.00962013	0.15438	0.145628	ANXA1/ANXA3/S100A11	3	Up
BP	GO:0002263	cell activation involved in immune response	7/234	49/4727	0.00965094	0.198649	0.181948	ANXA1/ANXA3/CD180/CORO1A/GPR183/LOXL3/TGFB1	7	Up
BP	GO:0060326	cell chemotaxis	8/234	61/4727	0.00970026	0.198649	0.181948	ANXA1/CCL21/CORO1A/CXCL10/CXCL8/LOC101114535/GPR183/IL16	8	Up
BP	GO:0002706	regulation of lymphocyte mediated immunity	6/234	38/4727	0.0100466	0.201455	0.184518	B2M/IL1B/NCR3/SH2D1A/TGFB1/TNF	6	Up
BP	GO:0006909	phagocytosis	6/234	38/4727	0.0100466	0.201455	0.184518	AIF1/ANXA1/ANXA3/CORO1A/NCF2/TNF	6	Up
CC	GO:0070069	cytochrome complex	3/252	11/5823	0.0102052	0.24433	0.234083	COX1/COX3/CYTB	3	Up
BP	GO:0022904	respiratory electron transport chain	5/234	28/4727	0.0109874	0.21352	0.195569	COX3/CYTB/ND3/ND4/ND5	5	Up
BP	GO:0007435	salivary gland morphogenesis	3/234	10/4727	0.0110919	0.21352	0.195569	TGFB1/TGFB3/TNF	3	Up
BP	GO:0030501	positive regulation of bone mineralization	3/234	10/4727	0.0110919	0.21352	0.195569	ATP2B1/TGFB1/TGFB3	3	Up
BP	GO:0036230	granulocyte activation	3/234	10/4727	0.0110919	0.21352	0.195569	ANXA3/CXCL8/FCGR3A	3	Up
CC	GO:0005746	mitochondrial respirasome	5/252	32/5823	0.0112659	0.24433	0.234083	COX1/ND1/ND3/ND4/ND5	5	Up
BP	GO:0010594	regulation of endothelial cell migration	6/234	39/4727	0.0113951	0.217184	0.198925	ANXA1/ANXA3/DCN/SVBP/TGFB1/TNF	6	Up
CC	GO:0005747	mitochondrial respiratory chain complex I	4/252	21/5823	0.011453	0.24433	0.234083	ND1/ND3/ND4/ND5	4	Up
CC	GO:0030964	NADH dehydrogenase complex	4/252	21/5823	0.011453	0.24433	0.234083	ND1/ND3/ND4/ND5	4	Up
CC	GO:0045271	respiratory chain complex I	4/252	21/5823	0.011453	0.24433	0.234083	ND1/ND3/ND4/ND5	4	Up
MF	GO:0016773	phosphotransferase activity, alcohol group as acceptor	19/258	231/5491	0.011729	0.175184	0.165253	BTK/CDK20/CDK7/CDKL2/CHEK2/CLK1/CLK3/CLK4/HCK/LCK/MAP3K14/MAP4K1/PAK1/PANK2/PFKFB1/PRKAA2/RPS6KA6/TRPM7/TXK	19	Up
MF	GO:0015085	calcium ion transmembrane transporter activity	5/258	30/5491	0.0119562	0.175184	0.165253	ATP2B1/CACNB2/SLC24A5/TRPM7/TRPV2	5	Up
BP	GO:0010628	positive regulation of gene expression	18/234	205/4727	0.0120599	0.227602	0.208467	ANGEL2/ANXA1/B2M/CASP8/CD2/CLEC9A/CXCL8/HMGB2/LOC101114535/IDO1/IL10/IL16/IL1B/MZB1/NLRP3/TGFB1/TMEM106A/TNF	18	Up
BP	GO:0031329	regulation of cellular catabolic process	12/234	117/4727	0.0123364	0.23056	0.211176	ANGEL2/DCN/DEPP1/HAMP/IL10/NAF1/NUPR1/PNPLA2/TIMP1/TMEM39A/TNF/WDR41	12	Up
BP	GO:0010633	negative regulation of epithelial cell migration	4/234	19/4727	0.0125987	0.230977	0.211557	DCN/SVBP/TGFB1/TNF	4	Up
BP	GO:0046849	bone remodeling	4/234	19/4727	0.0125987	0.230977	0.211557	FCGR3A/HAMP/TGFB1/TGFB3	4	Up
BP	GO:0002822	regulation of adaptive immune response based on somatic recombination of immune receptors built from immunoglobulin superfamily domains	6/234	40/4727	0.0128667	0.231481	0.212019	ANXA1/B2M/IL1B/LOXL3/TGFB1/TNF	6	Up
BP	GO:0006959	humoral immune response	6/234	40/4727	0.0128667	0.231481	0.212019	C1QA/CFD/CFP/GPR183/SH2D1A/TNF	6	Up
BP	GO:0050900	leukocyte migration	9/234	77/4727	0.0130293	0.232059	0.212549	ANXA1/CCL21/CORO1A/CXCL10/CXCL8/LOC101114535/GPR183/IL16/TNF	9	Up
CC	GO:0009897	external side of plasma membrane	7/252	59/5823	0.0130454	0.256894	0.246119	ANXA1/B2M/CD2/CD79A/CXCL10/CXCL9/TNF	7	Up
BP	GO:0002253	activation of immune response	7/234	52/4727	0.0132605	0.232059	0.212549	C1QA/CD247/CD79A/CFD/CFP/NCR3/SH2D1A	7	Up
BP	GO:0031349	positive regulation of defense response	7/234	52/4727	0.0132605	0.232059	0.212549	LOC101114535/IDO1/IL16/NCR3/NUPR1/SH2D1A/TNF	7	Up
MF	GO:0005102	signaling receptor binding	28/258	387/5491	0.0136619	0.191836	0.180961	ADM/CCL21/CCL25/CCRL2/CD2/CXCL10/CXCL8/CXCL9/LOC101114535/LOC101114285/FLT3LG/GDF15/GRB14/HCST/IL10/IL16/IL18/IL1B/IZUMO1/RETN/SYTL2/SYTL3/TGFB1/TGFB3/THPO/TIMP1/TNF/XCL1	28	Up
BP	GO:0030334	regulation of cell migration	15/234	163/4727	0.0142456	0.235891	0.216059	ANXA1/ANXA3/ARHGDIB/CCAR1/CCL21/CORO1A/CXCL10/DCN/GPR183/PAK1/SVBP/TGFB1/TIMP1/TNF/ZNF268	15	Up
BP	GO:0007431	salivary gland development	3/234	11/4727	0.0147016	0.235891	0.216059	TGFB1/TGFB3/TNF	3	Up
BP	GO:0035272	exocrine system development	3/234	11/4727	0.0147016	0.235891	0.216059	TGFB1/TGFB3/TNF	3	Up
BP	GO:0042093	T-helper cell differentiation	3/234	11/4727	0.0147016	0.235891	0.216059	ANXA1/GPR183/LOXL3	3	Up
BP	GO:0045069	regulation of viral genome replication	3/234	11/4727	0.0147016	0.235891	0.216059	CXCL8/TMEM39A/TNF	3	Up
BP	GO:0050729	positive regulation of inflammatory response	5/234	30/4727	0.0147036	0.235891	0.216059	LOC101114535/IDO1/IL16/NUPR1/TNF	5	Up
BP	GO:0060402	calcium ion transport into cytosol	5/234	30/4727	0.0147036	0.235891	0.216059	CAPN3/CCL21/CORO1A/CXCL10/CXCL9	5	Up
BP	GO:0051272	positive regulation of cellular component movement	10/234	92/4727	0.0147759	0.235891	0.216059	ANXA1/ANXA3/CCAR1/CCL21/CORO1A/CXCL10/PAK1/STMN1/TGFB1/ZNF268	10	Up
BP	GO:0002377	immunoglobulin production	4/234	20/4727	0.0151499	0.235891	0.216059	BTK/MZB1/TGFB1/TNF	4	Up
BP	GO:0016064	immunoglobulin mediated immune response	4/234	20/4727	0.0151499	0.235891	0.216059	BTK/C1QA/TGFB1/TNF	4	Up
BP	GO:0019724	B cell mediated immunity	4/234	20/4727	0.0151499	0.235891	0.216059	BTK/C1QA/TGFB1/TNF	4	Up
BP	GO:0033619	membrane protein proteolysis	4/234	20/4727	0.0151499	0.235891	0.216059	IL10/TGFB1/TIMP1/TNF	4	Up
BP	GO:1903038	negative regulation of leukocyte cell-cell adhesion	4/234	20/4727	0.0151499	0.235891	0.216059	ANXA1/CCL21/IDO1/LOXL3	4	Up
BP	GO:0098542	defense response to other organism	18/234	210/4727	0.0151951	0.235891	0.216059	ANXA3/CFD/CFP/CORO1A/CXCL10/CXCL9/CYLD/ELF4/GNLY/HMGB2/FCER1G/HAMP/IL1B/MAP3K14/NCR3/SAMHD1/SH2D1A/TNF	18	Up
BP	GO:0051924	regulation of calcium ion transport	7/234	54/4727	0.01615	0.247639	0.226819	ATP2B1/CAPN3/CORO1A/CXCL10/CXCL9/IL16/TRPV2	7	Up
BP	GO:0080134	regulation of response to stress	20/234	243/4727	0.0162993	0.247639	0.226819	ANXA1/B2M/CCL21/LOC101114535/ETAA1/FUT8/GPSM3/HAMP/IDO1/IL10/IL16/IL1B/NCR3/NLRP3/NUPR1/PTGS2/RAD52/RELL2/SH2D1A/TNF	20	Up
BP	GO:0030155	regulation of cell adhesion	13/234	136/4727	0.0163377	0.247639	0.226819	ANXA1/CCL21/CORO1A/CXCL8/CXCR4/EMCN/IDO1/LOXL3/MIP/NINJ1/RELL2/TGFB1/TNF	13	Up
BP	GO:0043410	positive regulation of MAPK cascade	9/234	80/4727	0.0164813	0.247863	0.227024	CCL21/GDF15/GPR183/PAK1/RELL2/TGFB1/THPO/TMEM106A/TNF	9	Up
CC	GO:0035869	ciliary transition zone	3/252	13/5823	0.016592	0.303396	0.290671	GNAT1/SPATA7/WDR19	3	Up
BP	GO:1902533	positive regulation of intracellular signal transduction	15/234	166/4727	0.0166182	0.247984	0.227135	CASP8/CCL21/DCN/GDF15/GPR183/HCST/MAP3K14/NUPR1/PAK1/RELL2/TGFB1/THPO/TMEM106A/TNF/TP53	15	Up
BP	GO:0002695	negative regulation of leukocyte activation	5/234	31/4727	0.0168434	0.249204	0.228253	ANXA1/BTK/IDO1/IL10/LOXL3	5	Up
BP	GO:0051240	positive regulation of multicellular organismal process	22/234	276/4727	0.0169588	0.249204	0.228253	ADM/ANXA1/ANXA3/ATP2B1/B2M/CASP8/CD2/CHI3L1/CLEC9A/CXCL8/LOC101114535/IDO1/IL10/IL16/IL1B/NLRP3/SYTL2/TGFB1/TGFB3/TMEM106A/TNF/TRPV2	22	Up
BP	GO:0045765	regulation of angiogenesis	7/234	55/4727	0.0177508	0.254388	0.233001	ADM/ANXA3/CHI3L1/CXCL10/CXCL8/DCN/TNF	7	Up
BP	GO:0051279	regulation of release of sequestered calcium ion into cytosol	4/234	21/4727	0.0180045	0.254388	0.233001	CAPN3/CORO1A/CXCL10/CXCL9	4	Up
BP	GO:2000106	regulation of leukocyte apoptotic process	4/234	21/4727	0.0180045	0.254388	0.233001	ANXA1/CCL21/IDO1/IL10	4	Up
BP	GO:0002703	regulation of leukocyte mediated immunity	6/234	43/4727	0.0180724	0.254388	0.233001	B2M/IL1B/NCR3/SH2D1A/TGFB1/TNF	6	Up
BP	GO:0042110	T cell activation	11/234	109/4727	0.0181799	0.254388	0.233001	ANXA1/B2M/CCL21/CD3D/CORO1A/ELF4/GPR183/IDO1/LOXL3/PSMB10/SIT1	11	Up
BP	GO:0001912	positive regulation of leukocyte mediated cytotoxicity	3/234	12/4727	0.0188974	0.254388	0.233001	B2M/NCR3/SH2D1A	3	Up
BP	GO:0002287	alpha-beta T cell activation involved in immune response	3/234	12/4727	0.0188974	0.254388	0.233001	ANXA1/GPR183/LOXL3	3	Up
BP	GO:0002293	alpha-beta T cell differentiation involved in immune response	3/234	12/4727	0.0188974	0.254388	0.233001	ANXA1/GPR183/LOXL3	3	Up
BP	GO:0002294	CD4-positive, alpha-beta T cell differentiation involved in immune response	3/234	12/4727	0.0188974	0.254388	0.233001	ANXA1/GPR183/LOXL3	3	Up
BP	GO:0045778	positive regulation of ossification	3/234	12/4727	0.0188974	0.254388	0.233001	ATP2B1/TGFB1/TGFB3	3	Up
BP	GO:0050918	positive chemotaxis	3/234	12/4727	0.0188974	0.254388	0.233001	CORO1A/CXCL8/IL16	3	Up
BP	GO:0070169	positive regulation of biomineral tissue development	3/234	12/4727	0.0188974	0.254388	0.233001	ATP2B1/TGFB1/TGFB3	3	Up
BP	GO:0022900	electron transport chain	5/234	32/4727	0.0191803	0.256404	0.234847	COX3/CYTB/ND3/ND4/ND5	5	Up
BP	GO:0042113	B cell activation	7/234	56/4727	0.0194603	0.256583	0.235011	BTK/CD180/CD79A/GPR183/IL10/MZB1/TGFB1	7	Up
BP	GO:0050670	regulation of lymphocyte proliferation	7/234	56/4727	0.0194603	0.256583	0.235011	ANXA1/BTK/CORO1A/GPR183/IDO1/IL10/MZB1	7	Up
BP	GO:0002819	regulation of adaptive immune response	6/234	44/4727	0.0200877	0.263053	0.240937	ANXA1/B2M/IL1B/LOXL3/TGFB1/TNF	6	Up
CC	GO:0001772	immunological synapse	3/252	14/5823	0.020454	0.349082	0.334441	ATP2B1/CD53/CORO1A	3	Up
BP	GO:0001909	leukocyte mediated cytotoxicity	4/234	22/4727	0.0211722	0.267762	0.24525	B2M/CORO1A/NCR3/SH2D1A	4	Up
BP	GO:0002526	acute inflammatory response	4/234	22/4727	0.0211722	0.267762	0.24525	IL1B/NLRP3/NUPR1/TNF	4	Up
BP	GO:0014902	myotube differentiation	4/234	22/4727	0.0211722	0.267762	0.24525	CD53/CXCL10/CXCL9/GDF15	4	Up
BP	GO:0030888	regulation of B cell proliferation	4/234	22/4727	0.0211722	0.267762	0.24525	BTK/GPR183/IL10/MZB1	4	Up
BP	GO:2000145	regulation of cell motility	15/234	171/4727	0.0212356	0.267762	0.24525	ANXA1/ANXA3/ARHGDIB/CCAR1/CCL21/CORO1A/CXCL10/DCN/GPR183/PAK1/SVBP/TGFB1/TIMP1/TNF/ZNF268	15	Up
BP	GO:1901342	regulation of vasculature development	7/234	57/4727	0.0212819	0.267762	0.24525	ADM/ANXA3/CHI3L1/CXCL10/CXCL8/DCN/TNF	7	Up
MF	GO:0016301	kinase activity	22/258	297/5491	0.0216369	0.284051	0.267948	BTK/CDK20/CDK7/CDKL2/CDKN1C/CHEK2/CLK1/CLK3/CLK4/FLT3LG/HCK/LCK/MAP3K14/MAP4K1/PAK1/PANK2/PFKFB1/PRKAA2/RPS6KA6/TRPM7/TXK/TYROBP	22	Up
BP	GO:0006119	oxidative phosphorylation	5/234	33/4727	0.0217209	0.267845	0.245326	COX1/ND3/ND4/ND5/NUPR1	5	Up
BP	GO:0043123	positive regulation of I-kappaB kinase/NF-kappaB signaling	5/234	33/4727	0.0217209	0.267845	0.245326	CASP8/CCL21/MAP3K14/TMEM106A/TNF	5	Up
BP	GO:0051270	regulation of cellular component movement	16/234	187/4727	0.0218235	0.267845	0.245326	ANXA1/ANXA3/ARHGDIB/CCAR1/CCL21/CORO1A/CXCL10/DCN/GPR183/PAK1/STMN1/SVBP/TGFB1/TIMP1/TNF/ZNF268	16	Up
BP	GO:0006935	chemotaxis	11/234	112/4727	0.021845	0.267845	0.245326	ANXA1/CCL21/CCRL2/CORO1A/CXCL10/CXCL8/CXCR4/LOC101114535/GPR183/IL16/TGFB1	11	Up
MF	GO:0030246	carbohydrate binding	8/258	74/5491	0.0219149	0.284051	0.267948	CHI3L1/CLEC1A/CLEC9A/EMCN/LOC101102057/GPCPD1/P4HA1/VCAN	8	Up
CC	GO:0030496	midbody	5/252	38/5823	0.0227746	0.364394	0.349111	IL16/KATNAL1/KIF20A/MITD1/USP3	5	Up
BP	GO:0042330	taxis	11/234	113/4727	0.0231798	0.269792	0.247109	ANXA1/CCL21/CCRL2/CORO1A/CXCL10/CXCL8/CXCR4/LOC101114535/GPR183/IL16/TGFB1	11	Up
BP	GO:0010959	regulation of metal ion transport	7/234	58/4727	0.0232188	0.269792	0.247109	ATP2B1/CAPN3/CORO1A/CXCL10/CXCL9/IL16/TRPV2	7	Up
BP	GO:0030336	negative regulation of cell migration	7/234	58/4727	0.0232188	0.269792	0.247109	ARHGDIB/CCL21/DCN/SVBP/TGFB1/TIMP1/TNF	7	Up
BP	GO:0032944	regulation of mononuclear cell proliferation	7/234	58/4727	0.0232188	0.269792	0.247109	ANXA1/BTK/CORO1A/GPR183/IDO1/IL10/MZB1	7	Up
BP	GO:0051249	regulation of lymphocyte activation	10/234	99/4727	0.0236463	0.269792	0.247109	ANXA1/BTK/CORO1A/GPR183/IDO1/IL10/LOXL3/MZB1/SIT1/TGFB1	10	Up
BP	GO:0002228	natural killer cell mediated immunity	3/234	13/4727	0.0236856	0.269792	0.247109	CORO1A/NCR3/SH2D1A	3	Up
BP	GO:0042267	natural killer cell mediated cytotoxicity	3/234	13/4727	0.0236856	0.269792	0.247109	CORO1A/NCR3/SH2D1A	3	Up
BP	GO:0045744	negative regulation of G protein-coupled receptor signaling pathway	3/234	13/4727	0.0236856	0.269792	0.247109	ADM/CXCL8/STMN1	3	Up
BP	GO:0070265	necrotic cell death	3/234	13/4727	0.0236856	0.269792	0.247109	CASP8/NUPR1/TNF	3	Up
BP	GO:0110151	positive regulation of biomineralization	3/234	13/4727	0.0236856	0.269792	0.247109	ATP2B1/TGFB1/TGFB3	3	Up
BP	GO:1901216	positive regulation of neuron death	3/234	13/4727	0.0236856	0.269792	0.247109	C1QA/LOC101114535/TNF	3	Up
BP	GO:1904427	positive regulation of calcium ion transmembrane transport	3/234	13/4727	0.0236856	0.269792	0.247109	CAPN3/CXCL10/CXCL9	3	Up
BP	GO:0050866	negative regulation of cell activation	5/234	34/4727	0.0244708	0.273432	0.250444	ANXA1/BTK/IDO1/IL10/LOXL3	5	Up
BP	GO:0043542	endothelial cell migration	6/234	46/4727	0.0245655	0.273432	0.250444	ANXA1/ANXA3/DCN/SVBP/TGFB1/TNF	6	Up
BP	GO:0045333	cellular respiration	6/234	46/4727	0.0245655	0.273432	0.250444	COX1/COX3/CYTB/ND3/ND4/ND5	6	Up
BP	GO:0002694	regulation of leukocyte activation	11/234	114/4727	0.0245734	0.273432	0.250444	ANXA1/BTK/CORO1A/GPR183/HAMP/IDO1/IL10/LOXL3/MZB1/SIT1/TGFB1	11	Up
CC	GO:0005604	basement membrane	3/252	15/5823	0.0247667	0.372957	0.357315	COL4A6/RELL2/TIMP1	3	Up
BP	GO:0007249	I-kappaB kinase/NF-kappaB signaling	7/234	59/4727	0.0252742	0.278016	0.254642	BTK/CAPN3/CASP8/CCL21/MAP3K14/TMEM106A/TNF	7	Up
BP	GO:0070663	regulation of leukocyte proliferation	7/234	59/4727	0.0252742	0.278016	0.254642	ANXA1/BTK/CORO1A/GPR183/IDO1/IL10/MZB1	7	Up
MF	GO:0004674	protein serine/threonine kinase activity	11/258	121/5491	0.0261262	0.326093	0.307606	CDK20/CDK7/CLK1/CLK3/CLK4/MAP3K14/MAP4K1/PAK1/PRKAA2/RPS6KA6/TRPM7	11	Up
BP	GO:0001525	angiogenesis	10/234	101/4727	0.0267698	0.292795	0.268178	ADM/ANXA1/ANXA3/CHI3L1/CXCL10/CXCL8/DCN/EMCN/SAT1/TNF	10	Up
BP	GO:0043122	regulation of I-kappaB kinase/NF-kappaB signaling	6/234	47/4727	0.0270361	0.292923	0.268296	CAPN3/CASP8/CCL21/MAP3K14/TMEM106A/TNF	6	Up
BP	GO:0065003	protein-containing complex assembly	25/234	339/4727	0.0272022	0.292923	0.268296	B2M/CAPG/CAPN3/CCL21/COPS7B/CORO1A/COX3/HCLS1/KCTD6/MIP/MZB1/NAF1/ND4/ND5/NUPR1/PAK1/PRPF3/RAD52/SF3B1/STMN1/TGFB1/TNF/TP53/TRPM7/WDR19	25	Up
BP	GO:0043491	protein kinase B signaling	5/234	35/4727	0.0274353	0.292923	0.268296	CCL21/GDF15/TGFB1/THPO/TNF	5	Up
BP	GO:0050864	regulation of B cell activation	5/234	35/4727	0.0274353	0.292923	0.268296	BTK/GPR183/IL10/MZB1/TGFB1	5	Up
BP	GO:0051301	cell division	11/234	116/4727	0.0275424	0.292923	0.268296	ANAPC4/CCAR1/DSN1/DYNLT3/IL1B/KATNAL1/KIF20A/MITD1/STMN1/TGFB1/TGFB3	11	Up
MF	GO:0004714	transmembrane receptor protein tyrosine kinase activity	4/258	25/5491	0.0276405	0.332673	0.313813	BTK/HCK/LCK/TXK	4	Up
BP	GO:0045639	positive regulation of myeloid cell differentiation	4/234	24/4727	0.0284765	0.299221	0.274064	CASP8/TGFB1/THPO/TNF	4	Up
BP	GO:0051262	protein tetramerization	4/234	24/4727	0.0284765	0.299221	0.274064	B2M/MIP/TP53/TRPM7	4	Up
BP	GO:0006816	calcium ion transport	8/234	74/4727	0.0287041	0.299221	0.274064	ATP2B1/CAPN3/CCL21/CORO1A/CXCL10/CXCL9/IL16/TRPV2	8	Up
BP	GO:0002292	T cell differentiation involved in immune response	3/234	14/4727	0.0290671	0.299221	0.274064	ANXA1/GPR183/LOXL3	3	Up
BP	GO:0006956	complement activation	3/234	14/4727	0.0290671	0.299221	0.274064	C1QA/CFD/CFP	3	Up
BP	GO:0031343	positive regulation of cell killing	3/234	14/4727	0.0290671	0.299221	0.274064	B2M/NCR3/SH2D1A	3	Up
BP	GO:0016477	cell migration	19/234	242/4727	0.029447	0.301519	0.276169	ANXA1/ANXA3/ARHGDIB/CCAR1/CCL21/CORO1A/CXCL10/CXCL8/DCN/LOC101114535/FUT8/GPR183/IL16/PAK1/SVBP/TGFB1/TIMP1/TNF/ZNF268	19	Up
BP	GO:2000146	negative regulation of cell motility	7/234	61/4727	0.029752	0.303029	0.277553	ARHGDIB/CCL21/DCN/SVBP/TGFB1/TIMP1/TNF	7	Up
MF	GO:0042802	identical protein binding	28/258	414/5491	0.030556	0.355081	0.334951	B2M/BNIPL/BTK/CASP8/CD247/CD53/CORO1A/EXOSC8/GDF15/GIMAP2/GMEB1/HESX1/KATNAL1/MBIP/MITD1/NAF1/NLRP3/P4HA1/PFKFB1/PRPF3/RAD52/SAT1/SLAMF7/SNX16/TGFB3/TNF/TP53I3/ZNF3	28	Up
BP	GO:0050921	positive regulation of chemotaxis	5/234	36/4727	0.0306189	0.310218	0.284137	CCL21/CXCL10/CXCL8/IL16/TGFB1	5	Up
CC	GO:0062023	collagen-containing extracellular matrix	5/252	41/5823	0.0306398	0.435765	0.417489	ADAMTSL4/COL4A6/RELL2/TGFB3/TIMP1	5	Up
BP	GO:0030335	positive regulation of cell migration	9/234	89/4727	0.0308255	0.310676	0.284556	ANXA1/ANXA3/CCAR1/CCL21/CORO1A/CXCL10/PAK1/TGFB1/ZNF268	9	Up
BP	GO:0008219	cell death	29/234	412/4727	0.0314291	0.315109	0.288617	ADAMTSL4/ANXA1/BCL2A1/BCL2L15/BIRC3/BNIPL/C1QA/CAPN3/CASP8/CCAR1/CCL21/CHI3L1/CORO1A/CXCL10/DDIT3/DFFB/EMP3/LOC101117272/LOC101114535/GZMM/IDO1/IL10/NUPR1/PMAIP1/RBM25/TGFB1/TNF/TP53/ZNF268	29	Up
BP	GO:0040013	negative regulation of locomotion	7/234	62/4727	0.0321799	0.318788	0.291986	ARHGDIB/CCL21/DCN/SVBP/TGFB1/TIMP1/TNF	7	Up
BP	GO:0051271	negative regulation of cellular component movement	7/234	62/4727	0.0321799	0.318788	0.291986	ARHGDIB/CCL21/DCN/SVBP/TGFB1/TIMP1/TNF	7	Up
BP	GO:0051480	regulation of cytosolic calcium ion concentration	6/234	49/4727	0.032459	0.318788	0.291986	ATP2B1/CAPN3/CCL21/CORO1A/CXCL10/CXCL9	6	Up
BP	GO:0001776	leukocyte homeostasis	4/234	25/4727	0.032624	0.318788	0.291986	ANXA1/CORO1A/GPR183/SIT1	4	Up
BP	GO:0010522	regulation of calcium ion transport into cytosol	4/234	25/4727	0.032624	0.318788	0.291986	CAPN3/CORO1A/CXCL10/CXCL9	4	Up
BP	GO:0007229	integrin-mediated signaling pathway	5/234	37/4727	0.0340257	0.322717	0.295585	FUT8/FYB1/ITGAX/LOXL3/TIMP1	5	Up
BP	GO:0048771	tissue remodeling	5/234	37/4727	0.0340257	0.322717	0.295585	FCGR3A/HAMP/TGFB1/TGFB3/TIMP1	5	Up
MF	GO:0106310	protein serine kinase activity	7/258	66/5491	0.0341118	0.370828	0.349805	CDK7/MAP3K14/MAP4K1/PAK1/PRKAA2/RPS6KA6/TRPM7	7	Up
MF	GO:0106311	protein threonine kinase activity	7/258	66/5491	0.0341118	0.370828	0.349805	CDK7/MAP3K14/MAP4K1/PAK1/PRKAA2/RPS6KA6/TRPM7	7	Up
BP	GO:0010942	positive regulation of cell death	11/234	120/4727	0.0342432	0.322717	0.295585	ADAMTSL4/ANXA1/C1QA/CCAR1/LOC101114535/IDO1/IL10/NUPR1/TNF/TP53/ZNF268	11	Up
BP	GO:0048589	developmental growth	11/234	120/4727	0.0342432	0.322717	0.295585	ADM/ANXA1/CAPN3/MUSTN1/GDF15/HESX1/NINJ1/RMI1/SOX15/THBS3/TRPV2	11	Up
BP	GO:0042127	regulation of cell population proliferation	24/234	330/4727	0.0348222	0.322717	0.295585	ADM/ANXA1/B2M/BNIPL/BTK/CCAR1/CORO1A/CXCL10/CXCL9/HMGB2/FANCL/GPR183/IDO1/IL10/MZB1/NUPR1/PAK1/S100A11/SOX15/TGFB1/TGFB3/TIMP1/TNF/ZNF268	24	Up
BP	GO:2000147	positive regulation of cell motility	9/234	91/4727	0.0349256	0.322717	0.295585	ANXA1/ANXA3/CCAR1/CCL21/CORO1A/CXCL10/PAK1/TGFB1/ZNF268	9	Up
BP	GO:0002763	positive regulation of myeloid leukocyte differentiation	3/234	15/4727	0.0350379	0.322717	0.295585	CASP8/TGFB1/TNF	3	Up
BP	GO:0006120	mitochondrial electron transport, NADH to ubiquinone	3/234	15/4727	0.0350379	0.322717	0.295585	ND3/ND4/ND5	3	Up
BP	GO:0050672	negative regulation of lymphocyte proliferation	3/234	15/4727	0.0350379	0.322717	0.295585	BTK/IDO1/IL10	3	Up
BP	GO:0051384	response to glucocorticoid	3/234	15/4727	0.0350379	0.322717	0.295585	ANXA1/IL10/TNF	3	Up
BP	GO:0061512	protein localization to cilium	3/234	15/4727	0.0350379	0.322717	0.295585	FAM149B1/SPATA7/WDR19	3	Up
BP	GO:0072678	T cell migration	3/234	15/4727	0.0350379	0.322717	0.295585	CCL21/CXCL10/GPR183	3	Up
BP	GO:0048545	response to steroid hormone	6/234	50/4727	0.0354176	0.324661	0.297366	ANXA1/IL10/PAK1/TGFB1/TGFB3/TNF	6	Up
CC	GO:0098552	side of membrane	8/252	88/5823	0.0357823	0.482119	0.461898	ANXA1/B2M/CD2/CD79A/CXCL10/CXCL9/RPS26/TNF	8	Up
MF	GO:0005518	collagen binding	3/258	16/5491	0.0364639	0.384011	0.36224	DCN/PAK1/RELL2	3	Up
BP	GO:0071887	leukocyte apoptotic process	4/234	26/4727	0.0371065	0.338531	0.310069	ANXA1/CCL21/IDO1/IL10	4	Up
BP	GO:0032956	regulation of actin cytoskeleton organization	7/234	64/4727	0.0374259	0.338754	0.310273	ARHGDIB/CAPG/CCL21/CORO1A/PAK1/STMN1/TGFB3	7	Up
BP	GO:0022603	regulation of anatomical structure morphogenesis	12/234	137/4727	0.0376024	0.338754	0.310273	ADM/ANXA1/ANXA3/CHI3L1/CORO1A/CXCL10/CXCL8/DCN/LOC101114535/TNF/TRPV2/ZMYM6	12	Up
BP	GO:0097529	myeloid leukocyte migration	5/234	38/4727	0.0376588	0.338754	0.310273	ANXA1/CCL21/CXCL10/CXCL8/LOC101114535	5	Up
BP	GO:0045786	negative regulation of cell cycle	10/234	107/4727	0.037898	0.339319	0.310792	ANGEL2/CDKN1C/CXCL8/DDIT3/ETAA1/NUPR1/TGFB1/TNF/ZNF268/ZNF655	10	Up
BP	GO:0007346	regulation of mitotic cell cycle	9/234	93/4727	0.0393873	0.351022	0.32151	ANAPC4/ANGEL2/ANXA1/CDKN1C/DYNLT3/TGFB1/TNF/ZNF268/ZNF655	9	Up
BP	GO:0043065	positive regulation of apoptotic process	10/234	108/4727	0.0400237	0.352433	0.322803	ADAMTSL4/ANXA1/CCAR1/LOC101114535/IDO1/IL10/NUPR1/TNF/TP53/ZNF268	10	Up
MF	GO:0008081	phosphoric diester hydrolase activity	4/258	28/5491	0.0401128	0.409637	0.386414	GDPD3/GPCPD1/PDE6C/PLD2	4	Up
CC	GO:0019897	extrinsic component of plasma membrane	3/252	18/5823	0.0403903	0.492377	0.471727	ANXA1/SYTL2/SYTL3	3	Up
CC	GO:0097733	photoreceptor cell cilium	3/252	18/5823	0.0403903	0.492377	0.471727	GNAT1/SPATA7/WDR19	3	Up
BP	GO:0007050	cell cycle arrest	5/234	39/4727	0.0415212	0.352433	0.322803	CDKN1C/CXCL8/DDIT3/TGFB1/ZNF268	5	Up
BP	GO:0000281	mitotic cytokinesis	3/234	16/4727	0.0415894	0.352433	0.322803	KIF20A/MITD1/STMN1	3	Up
BP	GO:0001910	regulation of leukocyte mediated cytotoxicity	3/234	16/4727	0.0415894	0.352433	0.322803	B2M/NCR3/SH2D1A	3	Up
BP	GO:0002312	B cell activation involved in immune response	3/234	16/4727	0.0415894	0.352433	0.322803	CD180/GPR183/TGFB1	3	Up
BP	GO:0031960	response to corticosteroid	3/234	16/4727	0.0415894	0.352433	0.322803	ANXA1/IL10/TNF	3	Up
BP	GO:0032760	positive regulation of tumor necrosis factor production	3/234	16/4727	0.0415894	0.352433	0.322803	CD2/LOC101114535/TMEM106A	3	Up
BP	GO:0032945	negative regulation of mononuclear cell proliferation	3/234	16/4727	0.0415894	0.352433	0.322803	BTK/IDO1/IL10	3	Up
BP	GO:0043367	CD4-positive, alpha-beta T cell differentiation	3/234	16/4727	0.0415894	0.352433	0.322803	ANXA1/GPR183/LOXL3	3	Up
BP	GO:0051492	regulation of stress fiber assembly	3/234	16/4727	0.0415894	0.352433	0.322803	PAK1/STMN1/TGFB3	3	Up
BP	GO:0010632	regulation of epithelial cell migration	6/234	52/4727	0.0418426	0.352433	0.322803	ANXA1/ANXA3/DCN/SVBP/TGFB1/TNF	6	Up
BP	GO:0051017	actin filament bundle assembly	4/234	27/4727	0.0419258	0.352433	0.322803	AIF1/PAK1/STMN1/TGFB3	4	Up
BP	GO:0061572	actin filament bundle organization	4/234	27/4727	0.0419258	0.352433	0.322803	AIF1/PAK1/STMN1/TGFB3	4	Up
CC	GO:0000123	histone acetyltransferase complex	4/252	31/5823	0.0430358	0.50078	0.479777	BRD8/KANSL1L/MBIP/TADA1	4	Up
BP	GO:0043068	positive regulation of programmed cell death	10/234	110/4727	0.0445185	0.370987	0.339797	ADAMTSL4/ANXA1/CCAR1/LOC101114535/IDO1/IL10/NUPR1/TNF/TP53/ZNF268	10	Up
BP	GO:0061061	muscle structure development	10/234	110/4727	0.0445185	0.370987	0.339797	ADM/CAPN3/CD53/CXCL10/CXCL9/GDF15/NUPR1/SOX15/TGFB1/TNF	10	Up
MF	GO:0008289	lipid binding	12/258	148/5491	0.0447383	0.443436	0.418296	ANXA1/ANXA3/BTK/DAPP1/FABP7/FYB1/GPR183/MITD1/PLD2/SNX16/SYTL2/SYTL3	12	Up
BP	GO:0052547	regulation of peptidase activity	6/234	53/4727	0.0453134	0.374527	0.343039	CASP8/NLRP3/PMAIP1/SVBP/TIMP1/TNF	6	Up
BP	GO:0030036	actin cytoskeleton organization	12/234	141/4727	0.0453496	0.374527	0.343039	AIF1/ANXA1/ARHGDIB/CAPG/CAPN3/CCL21/CORO1A/HCLS1/PAK1/STMN1/TGFB3/TNF	12	Up
BP	GO:0051651	maintenance of location in cell	5/234	40/4727	0.0456146	0.374527	0.343039	CAPN3/CCL21/CORO1A/CXCL10/CXCL9	5	Up
BP	GO:0035295	tube development	16/234	205/4727	0.0457215	0.374527	0.343039	ADM/ANXA1/ANXA3/CHI3L1/CXCL10/CXCL8/DCN/EMCN/HESX1/HSPB11/LIAS/LOXL3/PAK1/SAT1/TNF/WDR19	16	Up
BP	GO:0006915	apoptotic process	26/234	374/4727	0.0461897	0.375065	0.343532	ADAMTSL4/ANXA1/BCL2A1/BCL2L15/BIRC3/BNIPL/CAPN3/CASP8/CCAR1/CCL21/CHI3L1/CORO1A/CXCL10/DDIT3/DFFB/LOC101117272/LOC101114535/IDO1/IL10/NUPR1/PMAIP1/RBM25/TGFB1/TNF/TP53/ZNF268	26	Up
BP	GO:0009725	response to hormone	11/234	126/4727	0.0463421	0.375065	0.343532	ANXA1/ATP2B1/CCL21/GDF15/GRB14/IL10/MZB1/PAK1/TGFB1/TGFB3/TNF	11	Up
CC	GO:0045171	intercellular bridge	3/252	19/5823	0.0464752	0.517289	0.495594	KIF20A/NUPR1/TRIM45	3	Up
BP	GO:0071396	cellular response to lipid	9/234	96/4727	0.0467831	0.375065	0.343532	ANXA1/CD180/CXCL10/CXCL8/LY86/NLRP3/PAK1/TGFB1/TNF	9	Up
BP	GO:0045766	positive regulation of angiogenesis	4/234	28/4727	0.0470822	0.375065	0.343532	ADM/ANXA3/CHI3L1/CXCL8	4	Up
BP	GO:1904018	positive regulation of vasculature development	4/234	28/4727	0.0470822	0.375065	0.343532	ADM/ANXA3/CHI3L1/CXCL8	4	Up
BP	GO:2001056	positive regulation of cysteine-type endopeptidase activity	4/234	28/4727	0.0470822	0.375065	0.343532	CASP8/NLRP3/PMAIP1/TNF	4	Up
BP	GO:0009894	regulation of catabolic process	12/234	142/4727	0.0474475	0.375065	0.343532	ANGEL2/DCN/DEPP1/HAMP/IL10/NAF1/NUPR1/PNPLA2/TIMP1/TMEM39A/TNF/WDR41	12	Up
BP	GO:0000278	mitotic cell cycle	14/234	174/4727	0.0481236	0.375065	0.343532	ANAPC4/ANGEL2/ANXA1/CDKN1C/DYNLT3/KIF20A/MITD1/SETDB2/STMN1/TGFB1/TNF/USP3/ZNF268/ZNF655	14	Up
BP	GO:0055065	metal ion homeostasis	11/234	127/4727	0.0486109	0.375065	0.343532	ATP2B1/B2M/CAPN3/CCL21/CORO1A/CXCL10/CXCL9/HAMP/SLC11A1/SLC24A5/TRPM7	11	Up
BP	GO:0006509	membrane protein ectodomain proteolysis	3/234	17/4727	0.0487097	0.375065	0.343532	IL10/TIMP1/TNF	3	Up
BP	GO:0032231	regulation of actin filament bundle assembly	3/234	17/4727	0.0487097	0.375065	0.343532	PAK1/STMN1/TGFB3	3	Up
BP	GO:0032637	interleukin-8 production	3/234	17/4727	0.0487097	0.375065	0.343532	ANXA1/CD2/TNF	3	Up
BP	GO:0032677	regulation of interleukin-8 production	3/234	17/4727	0.0487097	0.375065	0.343532	ANXA1/CD2/TNF	3	Up
BP	GO:0032874	positive regulation of stress-activated MAPK cascade	3/234	17/4727	0.0487097	0.375065	0.343532	CCL21/RELL2/TNF	3	Up
BP	GO:0070664	negative regulation of leukocyte proliferation	3/234	17/4727	0.0487097	0.375065	0.343532	BTK/IDO1/IL10	3	Up
MF	GO:0051015	actin filament binding	4/258	30/5491	0.0499392	0.480843	0.453583	AIF1/CAPG/CORO1A/SYNE2	4	Up
BP	GO:0044281	small molecule metabolic process	60/300	443/4727	4.33e-09	9.03e-06	8.63e-06	SLC25A44/ATP5F1B/HPRT1/AKR1D1/PGM2/HMGCR/LOC101103726/DLST/NADK/NLN/GOT2/MPI/SUCLG2/STAT3/LOC101102072/CARMIL1/EARS2/AK2/B4GALT1/BHMT/CPT1A/CYP1A1/DDAH1/DLAT/ENO1/FADS1/FARSB/GALM/GAPDH/GLDC/GLUD1/GNE/GNPNAT1/GOT1/GPI/GPT2/GSTZ1/HADHA/HMGCS1/HMGCS2/IGF2/LBR/LPIN1/MDH1/MDH2/NADK2/NMNAT1/NUS1/PANK1/PGM5/PSAT1/PYCR1/RDH11/SCD/SFXN1/SLC39A8/SPR/ST6GAL1/TTPA/UGDH	60	Down
CC	GO:0005783	endoplasmic reticulum	51/363	385/5823	1.23e-07	3.88e-05	3.11e-05	ATF6/SEC62/LOC105601856/OS9/LOC101113317/ZDHHC9/REEP6/ERAP2/HMGCR/TMED10/CPQ/CDS2/LOC101104165/LPGAT1/LOC101119853/CCDC47/ADAM10/ARCN1/CALR/CALU/CANX/CKAP4/CYP1A1/CYP3A24/DERL1/FADS1/FMO5/GGCX/HADHB/HSPA5/HYOU1/KDELR2/LBR/MAGT1/MESD/ORMDL3/PDIA3/PDIA6/RTCB/SARAF/SCD/SEC23A/SEC24C/SEC24D/SERPINH1/STIM1/TMCC3/TMED9/TMEM98/TRAM1/TXNDC12	51	Down
BP	GO:0034613	cellular protein localization	49/300	367/4727	2.36e-07	0.000194266	0.00018557	LOC101120208/SEC62/OS9/TMED10/TPP1/TERF2IP/SLC9A3R1/SRP68/RPA1/XPO5/PSAP/ADAM10/AP1G1/AP2B1/CALR/CCT5/CDKN1A/CHP1/COPZ1/CTNNA1/DAG1/GOLPH3/HSPA9/IPO7/ITGB1/KDELR2/KPNA2/KPNA6/LRP6/MESD/NUDCD3/PACSIN2/PEX13/PLRG1/POLDIP3/PRKACA/RAB3D/RAD21/SEC23A/SEC24C/SEC24D/SNX11/SSX2IP/TFRC/TMBIM1/TMEM98/TRAM1/TSPAN14/VPS26C	49	Down
BP	GO:0070727	cellular macromolecule localization	49/300	369/4727	2.79e-07	0.000194266	0.00018557	LOC101120208/SEC62/OS9/TMED10/TPP1/TERF2IP/SLC9A3R1/SRP68/RPA1/XPO5/PSAP/ADAM10/AP1G1/AP2B1/CALR/CCT5/CDKN1A/CHP1/COPZ1/CTNNA1/DAG1/GOLPH3/HSPA9/IPO7/ITGB1/KDELR2/KPNA2/KPNA6/LRP6/MESD/NUDCD3/PACSIN2/PEX13/PLRG1/POLDIP3/PRKACA/RAB3D/RAD21/SEC23A/SEC24C/SEC24D/SNX11/SSX2IP/TFRC/TMBIM1/TMEM98/TRAM1/TSPAN14/VPS26C	49	Down
CC	GO:0005789	endoplasmic reticulum membrane	34/363	218/5823	4.41e-07	4.33e-05	3.47e-05	ATF6/SEC62/LOC101113317/ZDHHC9/REEP6/HMGCR/TMED10/LOC101104165/LPGAT1/LOC101119853/CCDC47/CALR/CALU/CANX/CYP1A1/CYP3A24/DERL1/FADS1/FMO5/GGCX/KDELR2/LBR/MAGT1/ORMDL3/RTCB/SARAF/SCD/SEC23A/SEC24C/SEC24D/STIM1/TMED9/TMEM98/TRAM1	34	Down
CC	GO:0098827	endoplasmic reticulum subcompartment	34/363	219/5823	4.92e-07	4.33e-05	3.47e-05	ATF6/SEC62/LOC101113317/ZDHHC9/REEP6/HMGCR/TMED10/LOC101104165/LPGAT1/LOC101119853/CCDC47/CALR/CALU/CANX/CYP1A1/CYP3A24/DERL1/FADS1/FMO5/GGCX/KDELR2/LBR/MAGT1/ORMDL3/RTCB/SARAF/SCD/SEC23A/SEC24C/SEC24D/STIM1/TMED9/TMEM98/TRAM1	34	Down
CC	GO:0042175	nuclear outer membrane-endoplasmic reticulum membrane network	34/363	220/5823	5.5e-07	4.33e-05	3.47e-05	ATF6/SEC62/LOC101113317/ZDHHC9/REEP6/HMGCR/TMED10/LOC101104165/LPGAT1/LOC101119853/CCDC47/CALR/CALU/CANX/CYP1A1/CYP3A24/DERL1/FADS1/FMO5/GGCX/KDELR2/LBR/MAGT1/ORMDL3/RTCB/SARAF/SCD/SEC23A/SEC24C/SEC24D/STIM1/TMED9/TMEM98/TRAM1	34	Down
CC	GO:0031984	organelle subcompartment	45/363	351/5823	1.87e-06	0.000101755	8.16e-05	ATF6/SEC62/LOC101113317/ZDHHC9/REEP6/HMGCR/TMED10/LOC101104165/LPGAT1/LOC101119853/CCDC47/ADAM10/ARCN1/B4GALT1/CALR/CALU/CANX/COPZ1/CYP1A1/CYP3A24/DERL1/FADS1/FMO5/GGCX/GOLPH3/KDELR2/LBR/MAGT1/MGAT1/MGAT2/ORMDL3/RTCB/SARAF/SCD/SEC23A/SEC24C/SEC24D/SLC35A3/SLC35A5/ST6GAL1/STIM1/TMED9/TMEM98/TRAM1/YIPF1	45	Down
CC	GO:0030662	coated vesicle membrane	9/363	21/5823	1.94e-06	0.000101755	8.16e-05	AP1G1/AP2B1/ARCN1/COPZ1/EPN2/KDELR2/SEC23A/SEC24C/SEC24D	9	Down
CC	GO:0030120	vesicle coat	8/363	17/5823	3.12e-06	0.000140564	0.000112733	AP1G1/AP2B1/ARCN1/COPZ1/EPN2/SEC23A/SEC24C/SEC24D	8	Down
CC	GO:0098588	bounding membrane of organelle	43/363	340/5823	4.65e-06	0.000182957	0.000146732	LOC101113317/ZDHHC9/HMGCR/TMED10/ERGIC1/CCDC47/ABHD6/ADAM10/AP1G1/AP2B1/ARCN1/ARL8B/B4GALT1/BCL2L1/COPZ1/CPT1A/EPN2/GOLPH3/GPI/HADHB/KDELR2/LAMTOR2/LITAF/LRRC8A/MGAT1/MGAT2/PACSIN2/PEX13/RAB5A/RAP2B/SEC23A/SEC24C/SEC24D/SLC35A3/SLC35A5/SLC39A8/SPARC/ST6GAL1/TFRC/TMBIM1/TMED9/TOMM5/YIPF1	43	Down
BP	GO:0006082	organic acid metabolic process	33/300	231/4727	6.35e-06	0.00301381	0.00287891	SLC25A44/AKR1D1/LOC101103726/DLST/GOT2/STAT3/CARMIL1/EARS2/BHMT/CPT1A/CYP1A1/DDAH1/DLAT/ENO1/FADS1/FARSB/GAPDH/GLDC/GLUD1/GOT1/GPI/GPT2/GSTZ1/HADHA/LPIN1/MDH1/MDH2/PSAT1/PYCR1/SCD/SLC39A8/ST6GAL1/UGDH	33	Down
BP	GO:0033365	protein localization to organelle	28/300	181/4727	7.22e-06	0.00301381	0.00287891	SEC62/OS9/TMED10/TPP1/TERF2IP/SRP68/RPA1/ADAM10/AP2B1/CALR/CCT5/CDKN1A/CHP1/CTNNA1/DAG1/GOLPH3/IPO7/KDELR2/KPNA2/KPNA6/NUDCD3/PACSIN2/PEX13/PLRG1/RAD21/TFRC/TMEM98/TRAM1	28	Down
BP	GO:0019752	carboxylic acid metabolic process	31/300	215/4727	1.02e-05	0.0035441	0.00338547	AKR1D1/LOC101103726/DLST/GOT2/STAT3/EARS2/BHMT/CPT1A/CYP1A1/DDAH1/DLAT/ENO1/FADS1/FARSB/GAPDH/GLDC/GLUD1/GOT1/GPI/GPT2/GSTZ1/HADHA/LPIN1/MDH1/MDH2/PSAT1/PYCR1/SCD/SLC39A8/ST6GAL1/UGDH	31	Down
BP	GO:0043436	oxoacid metabolic process	31/300	218/4727	1.36e-05	0.0040486	0.00386739	AKR1D1/LOC101103726/DLST/GOT2/STAT3/EARS2/BHMT/CPT1A/CYP1A1/DDAH1/DLAT/ENO1/FADS1/FARSB/GAPDH/GLDC/GLUD1/GOT1/GPI/GPT2/GSTZ1/HADHA/LPIN1/MDH1/MDH2/PSAT1/PYCR1/SCD/SLC39A8/ST6GAL1/UGDH	31	Down
BP	GO:0006900	vesicle budding from membrane	6/300	11/4727	2.19e-05	0.00571134	0.0054557	LOC101120208/TMED10/GOLPH3/SEC23A/SEC24D/TMED9	6	Down
BP	GO:1901135	carbohydrate derivative metabolic process	35/300	277/4727	5.03e-05	0.0116485	0.0111271	ATP5F1B/HPRT1/HMGCR/LOC101103726/DLST/ST3GAL1/MPI/SUCLG2/STAT3/LOC101102072/STT3A/PSAP/ABHD6/AK2/B4GALT1/ENO1/GAPDH/GNE/GNPNAT1/GNS/GOLPH3/GPI/HMGCS1/HMGCS2/MAGT1/MGAT1/MGAT2/NMNAT1/NUS1/PANK1/RPE/SLC39A8/ST3GAL5/ST6GAL1/UGDH	35	Down
CC	GO:0031982	vesicle	43/363	376/5823	5.79e-05	0.00202723	0.00162584	ANXA6/TMED10/TPP1/DSC2/CARMIL1/ABHD2/ABHD6/ADAM10/ADAMTS1/AP1G1/AP2B1/ARCN1/ARL8B/BCL2L1/BHMT/CALU/CD164/COPZ1/CTSB/EPN2/HSP90B1/ITGB1/KDELR2/LAMTOR2/LITAF/LRP6/MYO1E/PACSIN2/PDIA3/PRKACA/RAB5A/RALA/RAP2B/SEC23A/SEC24C/SEC24D/SNX11/SPARC/TFRC/TMBIM1/TMED9/TMEM98/YIPF1	43	Down
CC	GO:0031410	cytoplasmic vesicle	41/363	360/5823	9.58e-05	0.00291975	0.00234165	ANXA6/TMED10/TPP1/DSC2/CARMIL1/ABHD2/ABHD6/ADAM10/ADAMTS1/AP1G1/AP2B1/ARCN1/ARL8B/BCL2L1/CALU/CD164/COPZ1/CTSB/EPN2/HSP90B1/ITGB1/KDELR2/LAMTOR2/LITAF/LRP6/MYO1E/PACSIN2/PDIA3/PRKACA/RAB5A/RALA/RAP2B/SEC23A/SEC24C/SEC24D/SNX11/SPARC/TFRC/TMBIM1/TMED9/YIPF1	41	Down
BP	GO:1901605	alpha-amino acid metabolic process	11/300	46/4727	0.000100658	0.0209973	0.0200574	DLST/GOT2/BHMT/DDAH1/GLDC/GOT1/GPT2/GSTZ1/PSAT1/PYCR1/SLC39A8	11	Down
CC	GO:0097708	intracellular vesicle	41/363	361/5823	0.000101959	0.00291975	0.00234165	ANXA6/TMED10/TPP1/DSC2/CARMIL1/ABHD2/ABHD6/ADAM10/ADAMTS1/AP1G1/AP2B1/ARCN1/ARL8B/BCL2L1/CALU/CD164/COPZ1/CTSB/EPN2/HSP90B1/ITGB1/KDELR2/LAMTOR2/LITAF/LRP6/MYO1E/PACSIN2/PDIA3/PRKACA/RAB5A/RALA/RAP2B/SEC23A/SEC24C/SEC24D/SNX11/SPARC/TFRC/TMBIM1/TMED9/YIPF1	41	Down
CC	GO:0005912	adherens junction	7/363	20/5823	0.000131746	0.00345833	0.0027736	DSC2/CTNNB1/ADAM10/CTNNA1/MYO1E/PGM5/SSX2IP	7	Down
BP	GO:0006091	generation of precursor metabolites and energy	18/300	109/4727	0.000140619	0.0266666	0.025473	ATP5F1B/DLST/LOC101113001/SUCLG2/STAT3/ENO1/GAPDH/GBE1/GPI/HMGCS2/MDH1/MDH2/NDUFA10/NDUFS1/PPP1R3C/RPE/SDHC/SLC25A25	18	Down
CC	GO:0042470	melanosome	7/363	21/5823	0.000187145	0.00400074	0.00320861	ANXA6/CALU/CTSB/HSP90B1/ITGB1/PDIA3/TFRC	7	Down
CC	GO:0048770	pigment granule	7/363	21/5823	0.000187145	0.00400074	0.00320861	ANXA6/CALU/CTSB/HSP90B1/ITGB1/PDIA3/TFRC	7	Down
CC	GO:0030135	coated vesicle	10/363	42/5823	0.000190511	0.00400074	0.00320861	AP1G1/AP2B1/ARCN1/COPZ1/EPN2/KDELR2/MYO1E/SEC23A/SEC24C/SEC24D	10	Down
CC	GO:0045121	membrane raft	13/363	68/5823	0.000235546	0.00436453	0.00350038	LOC101120208/TPP1/TNFRSF1B/ADRA1A/CD14/CTNNA1/DAG1/LRP6/PACSIN2/PRKACA/RAB5A/RAP2B/SERPINH1	13	Down
CC	GO:0098857	membrane microdomain	13/363	68/5823	0.000235546	0.00436453	0.00350038	LOC101120208/TPP1/TNFRSF1B/ADRA1A/CD14/CTNNA1/DAG1/LRP6/PACSIN2/PRKACA/RAB5A/RAP2B/SERPINH1	13	Down
BP	GO:0055086	nucleobase-containing small molecule metabolic process	22/300	155/4727	0.00026192	0.0447139	0.0427125	ATP5F1B/HPRT1/HMGCR/LOC101103726/DLST/NADK/MPI/SUCLG2/STAT3/LOC101102072/AK2/ENO1/GAPDH/GNE/GNPNAT1/GPI/HMGCS1/HMGCS2/NADK2/NMNAT1/PANK1/UGDH	22	Down
BP	GO:0006520	cellular amino acid metabolic process	14/300	77/4727	0.000278658	0.0447139	0.0427125	DLST/GOT2/EARS2/BHMT/DDAH1/FARSB/GLDC/GLUD1/GOT1/GPT2/GSTZ1/PSAT1/PYCR1/SLC39A8	14	Down
CC	GO:0030117	membrane coat	8/363	29/5823	0.000284089	0.00470991	0.00377737	AP1G1/AP2B1/ARCN1/COPZ1/EPN2/SEC23A/SEC24C/SEC24D	8	Down
CC	GO:0048475	coated membrane	8/363	29/5823	0.000284089	0.00470991	0.00377737	AP1G1/AP2B1/ARCN1/COPZ1/EPN2/SEC23A/SEC24C/SEC24D	8	Down
MF	GO:0008483	transaminase activity	5/339	11/5491	0.0002952	0.0334576	0.0320001	GOT2/ETNPPL/GOT1/GPT2/PSAT1	5	Down
MF	GO:0016769	transferase activity, transferring nitrogenous groups	5/339	11/5491	0.0002952	0.0334576	0.0320001	GOT2/ETNPPL/GOT1/GPT2/PSAT1	5	Down
CC	GO:0005788	endoplasmic reticulum lumen	7/363	23/5823	0.000353903	0.00551864	0.00442598	OS9/ERAP2/CALR/CALU/HSPA5/PDIA3/PDIA6	7	Down
MF	GO:0051087	chaperone binding	6/339	17/5491	0.00036625	0.0334576	0.0320001	TSACC/ATP1A1/BAG3/BAG5/BIRC2/DNAJB1	6	Down
CC	GO:0030659	cytoplasmic vesicle membrane	13/363	71/5823	0.000367909	0.00551864	0.00442598	TMED10/AP1G1/AP2B1/ARCN1/BCL2L1/COPZ1/EPN2/KDELR2/PACSIN2/SEC23A/SEC24C/SEC24D/SPARC	13	Down
MF	GO:0016491	oxidoreductase activity	36/339	326/5491	0.000384832	0.0334576	0.0320001	LOC105601856/AKR1D1/HMGCR/LOC101104165/LOC101113001/LOC101122400/LOC101119853/COX15/LOC101116273/ALDH6A1/CRYM/CYP1A1/CYP3A24/FADS1/FMO5/FTO/GAPDH/GLDC/GLUD1/HADHA/HAO1/LBR/MDH1/MDH2/NDUFA10/NDUFS1/NQO1/PIPOX/PYCR1/RDH11/SCD/SDHC/SORD/SPR/TXNDC12/UGDH	36	Down
MF	GO:0051082	unfolded protein binding	8/339	31/5491	0.000436783	0.0334576	0.0320001	CALR/CANX/CCT5/CCT6A/DNAJB1/HSP90B1/HSPA9/SERPINH1	8	Down
BP	GO:0016054	organic acid catabolic process	11/300	54/4727	0.000457292	0.0668054	0.0638153	SLC25A44/LOC101103726/DLST/GOT2/CPT1A/DDAH1/GLDC/GOT1/GSTZ1/HADHA/LPIN1	11	Down
CC	GO:0012506	vesicle membrane	13/363	73/5823	0.000487603	0.00698159	0.00559927	TMED10/AP1G1/AP2B1/ARCN1/BCL2L1/COPZ1/EPN2/KDELR2/PACSIN2/SEC23A/SEC24C/SEC24D/SPARC	13	Down
BP	GO:0046165	alcohol biosynthetic process	7/300	24/4727	0.000523084	0.0668054	0.0638153	HMGCR/GOT1/HMGCS1/HMGCS2/LBR/NUS1/SPR	7	Down
BP	GO:0015031	protein transport	39/300	360/4727	0.000525937	0.0668054	0.0638153	SEC62/OS9/HMGCR/TMED10/IST1/SCAMP2/SRP68/XPO5/PSAP/AP1G1/AP2B1/ARCN1/ARL8B/CALR/CDKN1A/CHP1/COPZ1/GDI2/GOLPH3/HSPA9/IPO7/KDELR2/KPNA2/KPNA6/PEX13/POLDIP3/PRKACA/RAB3D/SEC23A/SEC24C/SEC24D/SNX11/SSX2IP/TFRC/TM7SF3/TOMM5/TRAM1/VPS26C/VPS45	39	Down
BP	GO:0008299	isoprenoid biosynthetic process	5/300	12/4727	0.000544435	0.0668054	0.0638153	HMGCR/HMGCS1/HMGCS2/NUS1/PDSS2	5	Down
BP	GO:0015833	peptide transport	40/300	375/4727	0.000609783	0.070667	0.067504	SEC62/OS9/HMGCR/TMED10/IST1/SCAMP2/SLC9A3R1/SRP68/XPO5/PSAP/AP1G1/AP2B1/ARCN1/ARL8B/CALR/CDKN1A/CHP1/COPZ1/GDI2/GOLPH3/HSPA9/IPO7/KDELR2/KPNA2/KPNA6/PEX13/POLDIP3/PRKACA/RAB3D/SEC23A/SEC24C/SEC24D/SNX11/SSX2IP/TFRC/TM7SF3/TOMM5/TRAM1/VPS26C/VPS45	40	Down
BP	GO:0019637	organophosphate metabolic process	29/300	244/4727	0.000651787	0.0715594	0.0683564	ATP5F1B/HPRT1/HMGCR/LOC101103726/DLST/SMPD1/CDS2/NADK/SUCLG2/STAT3/LOC101102072/ABHD6/AK2/CDIPT/CHP1/ENO1/GAPDH/GPI/HMGCS1/HMGCS2/MOCS2/NADK2/NMNAT1/PANK1/PIP4K2B/PLA2G12B/PLPP3/RPE/SERINC1	29	Down
BP	GO:0006886	intracellular protein transport	27/300	222/4727	0.000700592	0.0723852	0.0691453	SEC62/OS9/TMED10/SRP68/XPO5/PSAP/AP1G1/AP2B1/CALR/CDKN1A/CHP1/COPZ1/HSPA9/IPO7/KPNA2/KPNA6/PEX13/POLDIP3/PRKACA/RAB3D/SEC23A/SEC24C/SEC24D/SNX11/SSX2IP/TRAM1/VPS26C	27	Down
BP	GO:0045184	establishment of protein localization	40/300	379/4727	0.000755376	0.0723852	0.0691453	SEC62/OS9/HMGCR/TMED10/IST1/SCAMP2/SRP68/XPO5/PSAP/AP1G1/AP2B1/ARCN1/ARL8B/CALR/CCT5/CDKN1A/CHP1/COPZ1/GDI2/GOLPH3/HSPA9/IPO7/KDELR2/KPNA2/KPNA6/PEX13/POLDIP3/PRKACA/RAB3D/SEC23A/SEC24C/SEC24D/SNX11/SSX2IP/TFRC/TM7SF3/TOMM5/TRAM1/VPS26C/VPS45	40	Down
BP	GO:0042886	amide transport	40/300	380/4727	0.00079628	0.0723852	0.0691453	SEC62/OS9/HMGCR/TMED10/IST1/SCAMP2/SLC9A3R1/SRP68/XPO5/PSAP/AP1G1/AP2B1/ARCN1/ARL8B/CALR/CDKN1A/CHP1/COPZ1/GDI2/GOLPH3/HSPA9/IPO7/KDELR2/KPNA2/KPNA6/PEX13/POLDIP3/PRKACA/RAB3D/SEC23A/SEC24C/SEC24D/SNX11/SSX2IP/TFRC/TM7SF3/TOMM5/TRAM1/VPS26C/VPS45	40	Down
BP	GO:0006487	protein N-linked glycosylation	6/300	19/4727	0.000832734	0.0723852	0.0691453	B4GALT1/MAGT1/MGAT1/MGAT2/SLC39A8/ST6GAL1	6	Down
BP	GO:0006099	tricarboxylic acid cycle	5/300	13/4727	0.000839115	0.0723852	0.0691453	DLST/SUCLG2/MDH1/MDH2/SDHC	5	Down
BP	GO:0071705	nitrogen compound transport	44/300	432/4727	0.000867512	0.0723852	0.0691453	SEC62/OS9/HMGCR/TMED10/IST1/SCAMP2/SLC9A3R1/SRP68/XPO5/PSAP/AP1G1/AP2B1/AQP9/ARCN1/ARL8B/CALR/CDKN1A/CHP1/COPZ1/GDI2/GOLPH3/HSPA9/IPO7/KDELR2/KPNA2/KPNA6/LRRC8A/PEX13/POLDIP3/PRKACA/RAB3D/SEC23A/SEC24C/SEC24D/SFXN1/SFXN2/SNX11/SSX2IP/TFRC/TM7SF3/TOMM5/TRAM1/VPS26C/VPS45	44	Down
CC	GO:0005739	mitochondrion	45/363	454/5823	0.00103168	0.0141296	0.011332	LOC101116001/SCP2/CPT2/SLC25A44/ATP5F1B/DLST/PTCD2/ATPSCKMT/LOC101113001/GOT2/SUCLG2/EARS2/ABHD6/AK2/BCL2L1/CHCHD3/CPT1A/CYP1A1/DLAT/ETNPPL/GHITM/GLDC/GOLPH3/HADHA/HADHB/HMGCS2/HSDL2/HSPA9/MDH2/MRPS18B/MRPS27/MTPAP/NADK2/NDUFA10/NDUFS1/NSUN4/PERP/PRKACA/PTCD3/PYCR1/SDHC/SFXN1/SFXN2/SLC25A25/TOMM5	45	Down
BP	GO:0046907	intracellular transport	33/300	300/4727	0.00111018	0.0870717	0.0831744	SEC62/OS9/ATP5F1B/REEP6/TMED10/ERGIC1/SLC9A3R1/SRP68/XPO5/PSAP/AP1G1/AP2B1/ARL8B/CALR/CDKN1A/CHP1/COPZ1/HSPA9/IPO7/KPNA2/KPNA6/PEX13/POLDIP3/PRKACA/RAB3D/RAB5A/SEC23A/SEC24C/SEC24D/SNX11/SSX2IP/TRAM1/VPS26C	33	Down
CC	GO:0005925	focal adhesion	8/363	35/5823	0.00112049	0.0144489	0.0115881	SRP68/DAG1/ITGB1/KLF11/LASP1/LIMA1/PGM5/RALA	8	Down
BP	GO:1901606	alpha-amino acid catabolic process	6/300	20/4727	0.00112701	0.0870717	0.0831744	DLST/GOT2/DDAH1/GLDC/GOT1/GSTZ1	6	Down
CC	GO:0005903	brush border	5/363	14/5823	0.00114674	0.0144489	0.0115881	SLC9A3R1/B4GALT1/CDHR2/LIMA1/MYO1E	5	Down
BP	GO:0044283	small molecule biosynthetic process	19/300	140/4727	0.00119803	0.0892531	0.0852581	HPRT1/AKR1D1/HMGCR/NLN/GOT2/LOC101102072/BHMT/FADS1/GOT1/GPI/HMGCS1/HMGCS2/LBR/NUS1/PSAT1/PYCR1/SCD/SPR/UGDH	19	Down
BP	GO:0009150	purine ribonucleotide metabolic process	15/300	99/4727	0.00127388	0.0916316	0.0875302	ATP5F1B/HPRT1/HMGCR/LOC101103726/DLST/SUCLG2/STAT3/LOC101102072/AK2/ENO1/GAPDH/GPI/HMGCS1/HMGCS2/PANK1	15	Down
BP	GO:0046395	carboxylic acid catabolic process	10/300	52/4727	0.00132406	0.0920664	0.0879455	LOC101103726/DLST/GOT2/CPT1A/DDAH1/GLDC/GOT1/GSTZ1/HADHA/LPIN1	10	Down
BP	GO:0006720	isoprenoid metabolic process	7/300	28/4727	0.00143622	0.0931695	0.0889993	HMGCR/CYP1A1/HMGCS1/HMGCS2/NUS1/PDSS2/RDH11	7	Down
BP	GO:0043648	dicarboxylic acid metabolic process	6/300	21/4727	0.00149486	0.0931695	0.0889993	LOC101103726/GOT2/GOT1/GPT2/MDH1/MDH2	6	Down
BP	GO:0001890	placenta development	8/300	36/4727	0.00151605	0.0931695	0.0889993	NOTCH2/BIRC2/CCDC134/CTSB/IGF2/NCOA1/RTCB/TTPA	8	Down
BP	GO:0009117	nucleotide metabolic process	18/300	132/4727	0.00151858	0.0931695	0.0889993	ATP5F1B/HPRT1/HMGCR/LOC101103726/DLST/NADK/SUCLG2/STAT3/LOC101102072/AK2/ENO1/GAPDH/GPI/HMGCS1/HMGCS2/NADK2/NMNAT1/PANK1	18	Down
CC	GO:0005604	basement membrane	5/363	15/5823	0.00163307	0.01922	0.0154145	ADAMTS1/DAG1/LAMC1/SPARC/TIMP3	5	Down
CC	GO:0030055	cell-substrate junction	8/363	37/5823	0.00164743	0.01922	0.0154145	SRP68/DAG1/ITGB1/KLF11/LASP1/LIMA1/PGM5/RALA	8	Down
CC	GO:0098796	membrane protein complex	35/363	337/5823	0.00171942	0.0193434	0.0155135	ATP5F1B/TMED10/LOC101113001/ABHD6/ADAM10/ALCAM/AP1G1/AP2B1/ARCN1/ATP1A1/ATP1B3/ATP5F1A/ATP6V1A/BIRC2/CALR/COPZ1/CTNNA1/DAG1/EPN2/GLRA3/HJV/ITGB1/LRP6/LRRC8A/MAGT1/NDUFA10/NDUFS1/NRBF2/PGM5/SDHC/SEC23A/SEC24C/SEC24D/TFRC/TOMM5	35	Down
BP	GO:0032543	mitochondrial translation	5/300	15/4727	0.00176178	0.103658	0.0990186	EARS2/MRPS18B/MRPS27/NSUN4/PTCD3	5	Down
BP	GO:0034504	protein localization to nucleus	10/300	54/4727	0.00178893	0.103658	0.0990186	CALR/CDKN1A/CHP1/CTNNA1/IPO7/KPNA2/KPNA6/PLRG1/TFRC/TMEM98	10	Down
BP	GO:0006163	purine nucleotide metabolic process	15/300	103/4727	0.00191741	0.106908	0.102123	ATP5F1B/HPRT1/HMGCR/LOC101103726/DLST/SUCLG2/STAT3/LOC101102072/AK2/ENO1/GAPDH/GPI/HMGCS1/HMGCS2/PANK1	15	Down
BP	GO:0009063	cellular amino acid catabolic process	6/300	22/4727	0.00194751	0.106908	0.102123	DLST/GOT2/DDAH1/GLDC/GOT1/GSTZ1	6	Down
BP	GO:0045333	cellular respiration	9/300	46/4727	0.00202279	0.108194	0.103351	DLST/LOC101113001/SUCLG2/MDH1/MDH2/NDUFA10/NDUFS1/SDHC/SLC25A25	9	Down
BP	GO:0006753	nucleoside phosphate metabolic process	18/300	136/4727	0.00213884	0.109253	0.104363	ATP5F1B/HPRT1/HMGCR/LOC101103726/DLST/NADK/SUCLG2/STAT3/LOC101102072/AK2/ENO1/GAPDH/GPI/HMGCS1/HMGCS2/NADK2/NMNAT1/PANK1	18	Down
BP	GO:0005975	carbohydrate metabolic process	19/300	147/4727	0.00214735	0.109253	0.104363	PGM2/NLN/MPI/STAT3/B4GALT1/ENO1/GALM/GAPDH/GBE1/GOT1/GPI/IGF2/MDH1/MDH2/MGAT2/PGM5/PPP1R3C/RPE/UGDH	19	Down
BP	GO:0009259	ribonucleotide metabolic process	15/300	105/4727	0.00232926	0.111538	0.106545	ATP5F1B/HPRT1/HMGCR/LOC101103726/DLST/SUCLG2/STAT3/LOC101102072/AK2/ENO1/GAPDH/GPI/HMGCS1/HMGCS2/PANK1	15	Down
BP	GO:0097306	cellular response to alcohol	5/300	16/4727	0.00243114	0.111538	0.106545	LOC101113317/CTNNA1/GOLPH3/KLF9/LRP6	5	Down
BP	GO:1901607	alpha-amino acid biosynthetic process	5/300	16/4727	0.00243114	0.111538	0.106545	GOT2/BHMT/GOT1/PSAT1/PYCR1	5	Down
BP	GO:0006695	cholesterol biosynthetic process	4/300	10/4727	0.00245961	0.111538	0.106545	HMGCR/HMGCS1/HMGCS2/LBR	4	Down
BP	GO:1902653	secondary alcohol biosynthetic process	4/300	10/4727	0.00245961	0.111538	0.106545	HMGCR/HMGCS1/HMGCS2/LBR	4	Down
CC	GO:0070161	anchoring junction	17/363	129/5823	0.00251565	0.0273252	0.021915	DSC2/CTNNB1/SRP68/ADAM10/B4GALT1/CTNNA1/DAG1/ITGB1/KLF11/LASP1/LIMA1/MYO1E/PACSIN2/PGM5/RALA/RAP2B/SSX2IP	17	Down
BP	GO:0048193	Golgi vesicle transport	10/300	57/4727	0.00272558	0.120969	0.115555	TMED10/ERGIC1/ARCN1/COPZ1/GOLPH3/KDELR2/SEC23A/SEC24C/SEC24D/TMED9	10	Down
BP	GO:0019693	ribose phosphate metabolic process	15/300	107/4727	0.00281202	0.122206	0.116736	ATP5F1B/HPRT1/HMGCR/LOC101103726/DLST/SUCLG2/STAT3/LOC101102072/AK2/ENO1/GAPDH/GPI/HMGCS1/HMGCS2/PANK1	15	Down
BP	GO:0044282	small molecule catabolic process	12/300	77/4727	0.00301424	0.12832	0.122577	SLC25A44/AKR1D1/LOC101103726/DLST/GOT2/CPT1A/DDAH1/GLDC/GOT1/GSTZ1/HADHA/LPIN1	12	Down
BP	GO:0015980	energy derivation by oxidation of organic compounds	11/300	68/4727	0.0033041	0.137847	0.131677	DLST/LOC101113001/SUCLG2/GBE1/MDH1/MDH2/NDUFA10/NDUFS1/PPP1R3C/SDHC/SLC25A25	11	Down
BP	GO:0072521	purine-containing compound metabolic process	15/300	110/4727	0.00368886	0.150882	0.144128	ATP5F1B/HPRT1/HMGCR/LOC101103726/DLST/SUCLG2/STAT3/LOC101102072/AK2/ENO1/GAPDH/GPI/HMGCS1/HMGCS2/PANK1	15	Down
BP	GO:0006066	alcohol metabolic process	10/300	60/4727	0.00401903	0.161225	0.154009	AKR1D1/HMGCR/CYP1A1/GOT1/HMGCS1/HMGCS2/LBR/NUS1/RDH11/SPR	10	Down
BP	GO:2000146	negative regulation of cell motility	10/300	61/4727	0.0045442	0.174318	0.166515	SLC9A3R1/STAT3/ABHD2/ABHD6/CALR/CTNNA1/DAG1/GDF2/PTPRR/RAP2B	10	Down
BP	GO:0006006	glucose metabolic process	7/300	34/4727	0.00469945	0.174318	0.166515	PGM2/NLN/GALM/GAPDH/GPI/IGF2/PGM5	7	Down
BP	GO:0006694	steroid biosynthetic process	7/300	34/4727	0.00469945	0.174318	0.166515	AKR1D1/HMGCR/ATP1A1/CYP1A1/HMGCS1/HMGCS2/LBR	7	Down
BP	GO:0007219	Notch signaling pathway	7/300	34/4727	0.00469945	0.174318	0.166515	HEYL/NOTCH2/STAT3/ADAM10/GOT1/PERP/TSPAN14	7	Down
BP	GO:0016192	vesicle-mediated transport	31/300	303/4727	0.00486802	0.174318	0.166515	LOC101120208/TMED10/ERGIC1/CARMIL1/AP1G1/AP2B1/ARCN1/ARL8B/CALR/CANX/COPZ1/EPN2/GHR/GOLPH3/ITGB1/KDELR2/LRP6/MESD/MYO1E/PACSIN2/PIP4K2B/RAB5A/RALA/SEC23A/SEC24C/SEC24D/TFRC/TMED9/VPS26C/VPS45/YIPF1	31	Down
BP	GO:0044255	cellular lipid metabolic process	25/300	229/4727	0.00490596	0.174318	0.166515	HMGCR/LOC101103726/SMPD1/CDS2/PSAP/ABHD2/ABHD6/CDIPT/CHP1/CPT1A/CYP1A1/FADS1/HADHA/HMGCS1/HMGCS2/LPIN1/NUS1/ORMDL3/PDSS2/PIP4K2B/PLA2G12B/PLPP3/RDH11/SCD/SERINC1	25	Down
CC	GO:0030660	Golgi-associated vesicle membrane	4/363	12/5823	0.00492429	0.051705	0.0414677	AP1G1/ARCN1/COPZ1/KDELR2	4	Down
BP	GO:0016050	vesicle organization	8/300	43/4727	0.00493037	0.174318	0.166515	LOC101120208/TMED10/GOLPH3/PIP4K2B/SEC23A/SEC24D/SNX11/TMED9	8	Down
BP	GO:0040013	negative regulation of locomotion	10/300	62/4727	0.00512197	0.175154	0.167315	SLC9A3R1/STAT3/ABHD2/ABHD6/CALR/CTNNA1/DAG1/GDF2/PTPRR/RAP2B	10	Down
BP	GO:0051271	negative regulation of cellular component movement	10/300	62/4727	0.00512197	0.175154	0.167315	SLC9A3R1/STAT3/ABHD2/ABHD6/CALR/CTNNA1/DAG1/GDF2/PTPRR/RAP2B	10	Down
BP	GO:0016126	sterol biosynthetic process	4/300	12/4727	0.0052384	0.176247	0.168358	HMGCR/HMGCS1/HMGCS2/LBR	4	Down
MF	GO:0016616	oxidoreductase activity, acting on the CH-OH group of donors, NAD or NADP as acceptor	9/339	54/5491	0.00525722	0.335586	0.320967	LOC105601856/AKR1D1/HMGCR/LOC101122400/HADHA/MDH1/MDH2/SPR/UGDH	9	Down
BP	GO:0009060	aerobic respiration	5/300	19/4727	0.00552912	0.178552	0.170561	DLST/SUCLG2/MDH1/MDH2/SDHC	5	Down
BP	GO:0070972	protein localization to endoplasmic reticulum	5/300	19/4727	0.00552912	0.178552	0.170561	SEC62/OS9/SRP68/KDELR2/TRAM1	5	Down
BP	GO:0006913	nucleocytoplasmic transport	10/300	63/4727	0.00575583	0.178552	0.170561	XPO5/CALR/CDKN1A/CHP1/HSPA9/IPO7/KPNA2/KPNA6/POLDIP3/PRKACA	10	Down
BP	GO:0051169	nuclear transport	10/300	63/4727	0.00575583	0.178552	0.170561	XPO5/CALR/CDKN1A/CHP1/HSPA9/IPO7/KPNA2/KPNA6/POLDIP3/PRKACA	10	Down
BP	GO:0051017	actin filament bundle assembly	6/300	27/4727	0.0059061	0.178552	0.170561	LOC101120208/SERPINF2/CARMIL1/CGNL1/LIMA1/PLS3	6	Down
BP	GO:0061572	actin filament bundle organization	6/300	27/4727	0.0059061	0.178552	0.170561	LOC101120208/SERPINF2/CARMIL1/CGNL1/LIMA1/PLS3	6	Down
BP	GO:0097305	response to alcohol	6/300	27/4727	0.0059061	0.178552	0.170561	LOC101113317/GOT2/CTNNA1/GOLPH3/KLF9/LRP6	6	Down
CC	GO:0005798	Golgi-associated vesicle	5/363	20/5823	0.0065118	0.0649636	0.0521011	ADAM10/AP1G1/ARCN1/COPZ1/KDELR2	5	Down
BP	GO:0033865	nucleoside bisphosphate metabolic process	7/300	36/4727	0.00653946	0.189463	0.180982	HMGCR/LOC101103726/DLST/SUCLG2/HMGCS1/HMGCS2/PANK1	7	Down
BP	GO:0033875	ribonucleoside bisphosphate metabolic process	7/300	36/4727	0.00653946	0.189463	0.180982	HMGCR/LOC101103726/DLST/SUCLG2/HMGCS1/HMGCS2/PANK1	7	Down
BP	GO:0034032	purine nucleoside bisphosphate metabolic process	7/300	36/4727	0.00653946	0.189463	0.180982	HMGCR/LOC101103726/DLST/SUCLG2/HMGCS1/HMGCS2/PANK1	7	Down
MF	GO:0016614	oxidoreductase activity, acting on CH-OH group of donors	9/339	56/5491	0.00671927	0.354121	0.338695	LOC105601856/AKR1D1/HMGCR/LOC101122400/HADHA/MDH1/MDH2/SPR/UGDH	9	Down
CC	GO:0044291	cell-cell contact zone	4/363	13/5823	0.00676773	0.0649636	0.0521011	DSC2/CTNNA1/PGM5/RAP2B	4	Down
CC	GO:0009986	cell surface	17/363	142/5823	0.00680571	0.0649636	0.0521011	NOTCH2/ATP5F1B/SERPINF2/ADAM10/ALCAM/B4GALT1/CALR/CTSB/DAG1/IQGAP2/ITGB1/LRP6/LRRC8A/RALA/SPARC/TFRC/TSPAN14	17	Down
BP	GO:0001701	in utero embryonic development	12/300	85/4727	0.00684668	0.192035	0.18344	CPT2/NOTCH2/ADAM10/GPI/IGF2/MYO1E/NCOA1/PTPRR/RTCB/SEC24D/SLC39A1/TTPA	12	Down
BP	GO:0009101	glycoprotein biosynthetic process	12/300	85/4727	0.00684668	0.192035	0.18344	ST3GAL1/STT3A/B4GALT1/GOLPH3/MAGT1/MGAT1/MGAT2/NUS1/SLC39A8/ST3GAL5/ST6GAL1/UGDH	12	Down
BP	GO:0008652	cellular amino acid biosynthetic process	5/300	20/4727	0.00699649	0.192035	0.18344	GOT2/BHMT/GOT1/PSAT1/PYCR1	5	Down
BP	GO:0009064	glutamine family amino acid metabolic process	5/300	20/4727	0.00699649	0.192035	0.18344	GOT2/DDAH1/GOT1/PYCR1/SLC39A8	5	Down
BP	GO:0009225	nucleotide-sugar metabolic process	4/300	13/4727	0.00719364	0.194882	0.186159	MPI/GNE/GNPNAT1/UGDH	4	Down
MF	GO:0030145	manganese ion binding	5/339	21/5491	0.00778858	0.354121	0.338695	B4GALT1/MGAT1/MGAT2/MTPAP/PRKACA	5	Down
BP	GO:0019318	hexose metabolic process	8/300	47/4727	0.00857641	0.229364	0.219098	PGM2/NLN/B4GALT1/GALM/GAPDH/GPI/IGF2/PGM5	8	Down
BP	GO:0034502	protein localization to chromosome	5/300	21/4727	0.00871575	0.23014	0.219839	TPP1/TERF2IP/RPA1/CCT5/RAD21	5	Down
MF	GO:0051015	actin filament binding	6/339	30/5491	0.00888941	0.354121	0.338695	CTNNA1/IQGAP2/LASP1/LIMA1/MYO1E/PLS3	6	Down
BP	GO:0008610	lipid biosynthetic process	17/300	144/4727	0.00908111	0.23679	0.226191	AKR1D1/HMGCR/CDS2/ABHD6/ATP1A1/CDIPT/CHP1/CYP1A1/FADS1/HMGCS1/HMGCS2/LBR/LPIN1/NUS1/PDSS2/PIP4K2B/SCD	17	Down
MF	GO:0008289	lipid binding	17/339	148/5491	0.00924597	0.354121	0.338695	SCP2/LOC101113317/AR/ANXA6/TPP1/PSAP/ATP1A1/EPN2/GC/GOLPH3/IQGAP2/LBP/MYO1E/PACSIN2/PSMA1/SNX11/TTPA	17	Down
BP	GO:0008285	negative regulation of cell population proliferation	17/300	145/4727	0.00971074	0.250081	0.238888	LOC101115495/SLC9A3R1/STAT3/AKIRIN1/B4GALT1/CDKN1A/CNOT7/CTNNA1/DDAH1/EAF2/GDF2/KLF11/KLF9/NDRG2/SAV1/SPARC/TMEM127	17	Down
CC	GO:0005902	microvillus	5/363	22/5823	0.00998082	0.0924694	0.0741609	SLC9A3R1/ATP6V1A/CDHR2/IQGAP2/RDX	5	Down
BP	GO:0030336	negative regulation of cell migration	9/300	58/4727	0.0100135	0.253643	0.24229	SLC9A3R1/STAT3/ABHD2/ABHD6/CALR/DAG1/GDF2/PTPRR/RAP2B	9	Down
BP	GO:0043409	negative regulation of MAPK cascade	6/300	30/4727	0.0100922	0.253643	0.24229	HMGCR/SLC9A3R1/DAG1/NDRG2/PTPRR/TIMP3	6	Down
BP	GO:0003279	cardiac septum development	5/300	22/4727	0.0107064	0.260391	0.248736	HEYL/NOTCH2/AP2B1/DCTN5/SAV1	5	Down
BP	GO:0140053	mitochondrial gene expression	5/300	22/4727	0.0107064	0.260391	0.248736	EARS2/MRPS18B/MRPS27/NSUN4/PTCD3	5	Down
BP	GO:1903827	regulation of cellular protein localization	12/300	90/4727	0.0107352	0.260391	0.248736	OS9/ADAM10/CCT5/CHP1/CTNNA1/DAG1/ITGB1/MESD/PRKACA/TFRC/TMBIM1/TMEM98	12	Down
BP	GO:1901617	organic hydroxy compound biosynthetic process	8/300	49/4727	0.0110195	0.264214	0.252387	AKR1D1/HMGCR/GOT1/HMGCS1/HMGCS2/LBR/NUS1/SPR	8	Down
CC	GO:0070062	extracellular exosome	4/363	15/5823	0.0117009	0.100439	0.0805529	BHMT/RAP2B/TFRC/TMEM98	4	Down
CC	GO:1903561	extracellular vesicle	4/363	15/5823	0.0117009	0.100439	0.0805529	BHMT/RAP2B/TFRC/TMEM98	4	Down
BP	GO:0016051	carbohydrate biosynthetic process	7/300	40/4727	0.0117538	0.278619	0.266148	NLN/B4GALT1/GBE1/GOT1/GPI/MGAT2/PPP1R3C	7	Down
CC	GO:0031252	cell leading edge	10/363	71/5823	0.0119268	0.100439	0.0805529	SLC9A3R1/CARMIL1/CTNNA1/DAG1/IQGAP2/ITGB1/LIMA1/PACSIN2/RAB5A/SSX2IP	10	Down
BP	GO:1901137	carbohydrate derivative biosynthetic process	19/300	172/4727	0.0119623	0.280374	0.267825	ATP5F1B/HPRT1/ST3GAL1/MPI/LOC101102072/STT3A/AK2/B4GALT1/GNPNAT1/GOLPH3/MAGT1/MGAT1/MGAT2/NUS1/PANK1/SLC39A8/ST3GAL5/ST6GAL1/UGDH	19	Down
MF	GO:0044877	protein-containing complex binding	20/339	189/5491	0.0120684	0.396371	0.379104	LOC101115495/SMC1A/SRP68/XPO5/CARMIL1/CALR/CDKN1A/CTNNA1/IGF2/IQGAP2/LASP1/LIMA1/MRPS27/MYO1E/PLPP3/PLS3/PTCD3/SERPINH1/SPARC/TFRC	20	Down
CC	GO:0044853	plasma membrane raft	5/363	23/5823	0.0121165	0.100439	0.0805529	ADRA1A/CTNNA1/LRP6/PACSIN2/PRKACA	5	Down
BP	GO:0034637	cellular carbohydrate biosynthetic process	4/300	15/4727	0.0124173	0.284655	0.271914	B4GALT1/GBE1/GOT1/PPP1R3C	4	Down
BP	GO:0048545	response to steroid hormone	8/300	50/4727	0.0124178	0.284655	0.271914	HEYL/AR/ABHD2/ATP1A1/CALR/GOT1/KLF9/RNF14	8	Down
MF	GO:0016746	transferase activity, transferring acyl groups	11/339	83/5491	0.0124189	0.396371	0.379104	SCP2/CPT2/ZDHHC9/DLST/LPGAT1/CPT1A/DLAT/GNPNAT1/HADHB/HMGCS1/HMGCS2	11	Down
BP	GO:0072657	protein localization to membrane	13/300	103/4727	0.0126235	0.286224	0.273413	LOC101120208/SEC62/SLC9A3R1/SRP68/ADAM10/DAG1/GOLPH3/ITGB1/LRP6/MESD/TMBIM1/TRAM1/TSPAN14	13	Down
BP	GO:0006486	protein glycosylation	10/300	71/4727	0.0132858	0.294831	0.281635	ST3GAL1/STT3A/B4GALT1/MAGT1/MGAT1/MGAT2/NUS1/SLC39A8/ST3GAL5/ST6GAL1	10	Down
BP	GO:0043413	macromolecule glycosylation	10/300	71/4727	0.0132858	0.294831	0.281635	ST3GAL1/STT3A/B4GALT1/MAGT1/MGAT1/MGAT2/NUS1/SLC39A8/ST3GAL5/ST6GAL1	10	Down
CC	GO:0000323	lytic vacuole	14/363	117/5823	0.0134807	0.106161	0.0851413	CPQ/TPP1/PSAP/ABHD6/ARL8B/CD164/CTSB/GBE1/GNS/LAMTOR2/LITAF/LRRC8A/SLC39A8/TMBIM1	14	Down
CC	GO:0005764	lysosome	14/363	117/5823	0.0134807	0.106161	0.0851413	CPQ/TPP1/PSAP/ABHD6/ARL8B/CD164/CTSB/GBE1/GNS/LAMTOR2/LITAF/LRRC8A/SLC39A8/TMBIM1	14	Down
BP	GO:0006897	endocytosis	11/300	82/4727	0.0136933	0.299832	0.286411	CARMIL1/AP2B1/CANX/EPN2/GHR/ITGB1/LRP6/MYO1E/PACSIN2/RAB5A/TFRC	11	Down
BP	GO:0003205	cardiac chamber development	6/300	32/4727	0.0138461	0.299832	0.286411	HEYL/NOTCH2/ADAMTS1/AP2B1/DCTN5/SAV1	6	Down
BP	GO:0005996	monosaccharide metabolic process	8/300	51/4727	0.0139423	0.299832	0.286411	PGM2/NLN/B4GALT1/GALM/GAPDH/GPI/IGF2/PGM5	8	Down
MF	GO:0050839	cell adhesion molecule binding	6/339	33/5491	0.014192	0.402457	0.384925	CTNNB1/CALR/CDHR2/CTNNA1/IGF2/PLPP3	6	Down
CC	GO:0030658	transport vesicle membrane	5/363	24/5823	0.0145422	0.107737	0.0864054	AP1G1/BCL2L1/SEC23A/SEC24C/SEC24D	5	Down
CC	GO:0098862	cluster of actin-based cell projections	5/363	24/5823	0.0145422	0.107737	0.0864054	SLC9A3R1/B4GALT1/CDHR2/LIMA1/MYO1E	5	Down
MF	GO:0003779	actin binding	11/339	85/5491	0.0147112	0.402457	0.384925	TPM3/CTNNA1/DAG1/GC/IQGAP2/LASP1/LIMA1/MYO1B/MYO1E/PLS3/RDX	11	Down
CC	GO:0043230	extracellular organelle	4/363	16/5823	0.0148494	0.107737	0.0864054	BHMT/RAP2B/TFRC/TMEM98	4	Down
CC	GO:0000139	Golgi membrane	13/363	107/5823	0.0150489	0.107737	0.0864054	ZDHHC9/ADAM10/ARCN1/B4GALT1/COPZ1/GOLPH3/KDELR2/MGAT1/MGAT2/SLC35A3/SLC35A5/ST6GAL1/TMED9	13	Down
BP	GO:1990778	protein localization to cell periphery	9/300	62/4727	0.0152834	0.319382	0.305087	LOC101120208/SLC9A3R1/ADAM10/DAG1/GOLPH3/ITGB1/LRP6/TMBIM1/TSPAN14	9	Down
BP	GO:0003281	ventricular septum development	4/300	16/4727	0.015746	0.319382	0.305087	HEYL/AP2B1/DCTN5/SAV1	4	Down
BP	GO:0032963	collagen metabolic process	4/300	16/4727	0.015746	0.319382	0.305087	MMP2/SERPINF2/ITGB1/SERPINH1	4	Down
BP	GO:0051492	regulation of stress fiber assembly	4/300	16/4727	0.015746	0.319382	0.305087	LOC101120208/SERPINF2/CARMIL1/CGNL1	4	Down
BP	GO:0070373	negative regulation of ERK1 and ERK2 cascade	4/300	16/4727	0.015746	0.319382	0.305087	SLC9A3R1/NDRG2/PTPRR/TIMP3	4	Down
BP	GO:0090407	organophosphate biosynthetic process	15/300	129/4727	0.0157701	0.319382	0.305087	ATP5F1B/HPRT1/CDS2/NADK/LOC101102072/AK2/CDIPT/CHP1/HMGCS1/HMGCS2/MOCS2/NADK2/NMNAT1/PANK1/PIP4K2B	15	Down
BP	GO:0070085	glycosylation	10/300	73/4727	0.0159895	0.320713	0.306358	ST3GAL1/STT3A/B4GALT1/MAGT1/MGAT1/MGAT2/NUS1/SLC39A8/ST3GAL5/ST6GAL1	10	Down
BP	GO:0009100	glycoprotein metabolic process	12/300	95/4727	0.0161469	0.320785	0.306427	ST3GAL1/STT3A/B4GALT1/GOLPH3/MAGT1/MGAT1/MGAT2/NUS1/SLC39A8/ST3GAL5/ST6GAL1/UGDH	12	Down
BP	GO:0007155	cell adhesion	24/300	240/4727	0.0164855	0.324422	0.309901	LOC101120208/ATP5F1B/LOC101105495/HAPLN3/DSC2/CTNNB1/CARMIL1/ADAM10/ALCAM/B4GALT1/CALR/CD164/CDHR2/COL8A1/CTNNA1/FN1/GOLPH3/ITGB1/PERP/PLPP3/RAP2B/RELN/SLC39A8/TFRC	24	Down
BP	GO:0048608	reproductive structure development	11/300	85/4727	0.0176289	0.340499	0.325259	NOTCH2/PSAP/ADAMTS1/BIRC2/CCDC134/CTSB/EAF2/IGF2/NCOA1/RTCB/TTPA	11	Down
BP	GO:0061458	reproductive system development	11/300	85/4727	0.0176289	0.340499	0.325259	NOTCH2/PSAP/ADAMTS1/BIRC2/CCDC134/CTSB/EAF2/IGF2/NCOA1/RTCB/TTPA	11	Down
MF	GO:0016860	intramolecular oxidoreductase activity	4/339	17/5491	0.0178826	0.41939	0.40112	MPI/GPI/PDIA3/PDIA6	4	Down
CC	GO:0098590	plasma membrane region	22/363	220/5823	0.0180679	0.126475	0.101434	SLC9A3R1/ABHD6/ADAM10/ADRA1A/AP2B1/ATP1A1/ATP6V1A/B4GALT1/CDHR2/CTNNA1/CTSB/DAG1/GLRA3/GPI/ITGB1/LIMA1/LRP6/PACSIN2/PRKACA/RALA/SLC39A8/TFRC	22	Down
BP	GO:0022610	biological adhesion	24/300	242/4727	0.0180906	0.341784	0.326486	LOC101120208/ATP5F1B/LOC101105495/HAPLN3/DSC2/CTNNB1/CARMIL1/ADAM10/ALCAM/B4GALT1/CALR/CD164/CDHR2/COL8A1/CTNNA1/FN1/GOLPH3/ITGB1/PERP/PLPP3/RAP2B/RELN/SLC39A8/TFRC	24	Down
BP	GO:0051604	protein maturation	9/300	64/4727	0.0185768	0.341784	0.326486	SERPINF2/ADAM10/CASP7/F9/PERP/PRKACA/SERPINH1/TMEM98/TSPAN14	9	Down
BP	GO:0032880	regulation of protein localization	16/300	144/4727	0.0192416	0.341784	0.326486	OS9/HMGCR/TMED10/ADAM10/CCT5/CHP1/CTNNA1/DAG1/GOLPH3/ITGB1/MESD/PRKACA/TFRC/TM7SF3/TMBIM1/TMEM98	16	Down
BP	GO:0006457	protein folding	8/300	54/4727	0.0193326	0.341784	0.326486	CALR/CANX/CCT5/CCT6A/DNAJB1/HSP90B1/HSPA9/MESD	8	Down
BP	GO:0072359	circulatory system development	20/300	193/4727	0.019358	0.341784	0.326486	HEYL/NOTCH2/ATP5F1B/TNFRSF1B/STAT3/SERPINF2/ADAM10/ADAMTS1/AP2B1/B4GALT1/CASP7/CCDC134/CDKN1A/DCTN5/GDF2/MYO1E/PLPP3/SAV1/SPARC/TSPAN12	20	Down
MF	GO:0016835	carbon-oxygen lyase activity	5/339	26/5491	0.0195495	0.41939	0.40112	CA3/CYP1A1/ENO1/ETNPPL/HADHA	5	Down
BP	GO:0006509	membrane protein ectodomain proteolysis	4/300	17/4727	0.0195855	0.341784	0.326486	TNFRSF1B/ADAM10/DAG1/TIMP3	4	Down
BP	GO:0032231	regulation of actin filament bundle assembly	4/300	17/4727	0.0195855	0.341784	0.326486	LOC101120208/SERPINF2/CARMIL1/CGNL1	4	Down
MF	GO:0008373	sialyltransferase activity	3/339	10/5491	0.0202153	0.41939	0.40112	ST3GAL1/ST3GAL5/ST6GAL1	3	Down
MF	GO:1901618	organic hydroxy compound transmembrane transporter activity	3/339	10/5491	0.0202153	0.41939	0.40112	AQP9/SLC16A1/SLC16A7	3	Down
CC	GO:0036126	sperm flagellum	5/363	26/5823	0.020324	0.133413	0.106998	SLC9A3R1/ABHD2/AK2/ATP1A1/PRKACA	5	Down
BP	GO:1901575	organic substance catabolic process	39/300	444/4727	0.0206753	0.341784	0.326486	SLC25A44/OS9/AKR1D1/HMGCR/LOC101103726/DLST/CPQ/TPP1/SMPD1/TNFRSF1B/GOT2/STAT3/PSAP/ABHD2/ABHD6/BIRC2/CNOT7/CPT1A/CTSB/DDAH1/ENO1/GAPDH/GLDC/GOT1/GPI/GSTZ1/HADHA/KLHL25/LPIN1/MTPAP/PAFAH2/PLA2G12B/PRKACA/PSMA1/PSMD1/PSME3/PUM1/RNF216/TIMP3	39	Down
BP	GO:0072594	establishment of protein localization to organelle	11/300	87/4727	0.0206854	0.341784	0.326486	SEC62/SRP68/AP2B1/CCT5/CDKN1A/CHP1/IPO7/KPNA2/KPNA6/PEX13/TRAM1	11	Down
CC	GO:0009295	nucleoid	3/363	10/5823	0.0207531	0.133413	0.106998	ATP5F1B/HADHB/HSPA9	3	Down
CC	GO:0030118	clathrin coat	3/363	10/5823	0.0207531	0.133413	0.106998	AP1G1/AP2B1/EPN2	3	Down
CC	GO:0042645	mitochondrial nucleoid	3/363	10/5823	0.0207531	0.133413	0.106998	ATP5F1B/HADHB/HSPA9	3	Down
BP	GO:0046034	ATP metabolic process	10/300	76/4727	0.0207839	0.341784	0.326486	ATP5F1B/STAT3/AK2/ENO1/GAPDH/GPI/NDUFA10/NDUFS1/NMNAT1/SLC25A25	10	Down
BP	GO:0006629	lipid metabolic process	30/300	324/4727	0.0213979	0.341784	0.326486	ATP5F1B/AKR1D1/HMGCR/LOC101103726/SMPD1/CDS2/PSAP/ABHD2/ABHD6/ATP1A1/CDIPT/CHP1/CPT1A/CYP1A1/FADS1/HADHA/HMGCS1/HMGCS2/LBR/LPIN1/NUS1/ORMDL3/PAFAH2/PDSS2/PIP4K2B/PLA2G12B/PLPP3/RDH11/SCD/SERINC1	30	Down
BP	GO:0006090	pyruvate metabolic process	5/300	26/4727	0.0217317	0.341784	0.326486	STAT3/DLAT/ENO1/GAPDH/GPI	5	Down
BP	GO:0006637	acyl-CoA metabolic process	5/300	26/4727	0.0217317	0.341784	0.326486	LOC101103726/DLST/SUCLG2/HMGCS1/HMGCS2	5	Down
BP	GO:0035383	thioester metabolic process	5/300	26/4727	0.0217317	0.341784	0.326486	LOC101103726/DLST/SUCLG2/HMGCS1/HMGCS2	5	Down
BP	GO:0046031	ADP metabolic process	5/300	26/4727	0.0217317	0.341784	0.326486	STAT3/AK2/ENO1/GAPDH/GPI	5	Down
BP	GO:1903828	negative regulation of cellular protein localization	5/300	26/4727	0.0217317	0.341784	0.326486	OS9/CHP1/CTNNA1/TMBIM1/TMEM98	5	Down
BP	GO:0030521	androgen receptor signaling pathway	3/300	10/4727	0.0217427	0.341784	0.326486	HEYL/AR/RNF14	3	Down
BP	GO:0032835	glomerulus development	3/300	10/4727	0.0217427	0.341784	0.326486	HEYL/NOTCH2/MYO1E	3	Down
BP	GO:0044091	membrane biogenesis	3/300	10/4727	0.0217427	0.341784	0.326486	LOC101120208/PSAP/PACSIN2	3	Down
BP	GO:0070613	regulation of protein processing	3/300	10/4727	0.0217427	0.341784	0.326486	SERPINF2/PRKACA/TMEM98	3	Down
BP	GO:0071709	membrane assembly	3/300	10/4727	0.0217427	0.341784	0.326486	LOC101120208/PSAP/PACSIN2	3	Down
BP	GO:1900024	regulation of substrate adhesion-dependent cell spreading	3/300	10/4727	0.0217427	0.341784	0.326486	LOC101120208/CARMIL1/CALR	3	Down
BP	GO:1903317	regulation of protein maturation	3/300	10/4727	0.0217427	0.341784	0.326486	SERPINF2/PRKACA/TMEM98	3	Down
BP	GO:0071407	cellular response to organic cyclic compound	12/300	99/4727	0.0217916	0.341784	0.326486	HEYL/LOC101113317/AR/SLC9A3R1/AQP9/ATP1A1/CALR/CTNNA1/GOLPH3/KLF9/LRP6/RNF14	12	Down
BP	GO:1901615	organic hydroxy compound metabolic process	12/300	99/4727	0.0217916	0.341784	0.326486	AKR1D1/HMGCR/CTSB/CYP1A1/GOT1/HMGCS1/HMGCS2/LBR/NUS1/RDH11/SPR/TTPA	12	Down
MF	GO:0019003	GDP binding	4/339	18/5491	0.0219002	0.41939	0.40112	ARL8B/RAB5A/RALA/RAP2B	4	Down
MF	GO:0050661	NADP binding	4/339	18/5491	0.0219002	0.41939	0.40112	HMGCR/LOC101104165/FMO5/GAPDH	4	Down
BP	GO:0006644	phospholipid metabolic process	11/300	88/4727	0.0223526	0.345847	0.330367	SMPD1/CDS2/ABHD6/CDIPT/CHP1/HMGCS1/HMGCS2/PIP4K2B/PLA2G12B/PLPP3/SERINC1	11	Down
BP	GO:2000145	regulation of cell motility	18/300	171/4727	0.0223822	0.345847	0.330367	ATP5F1B/SLC9A3R1/STAT3/CARMIL1/ABHD2/ABHD6/ADAM10/ADAMTS1/AKIRIN1/CALR/CTNNA1/DAG1/GDF2/ITGB1/PTPRR/RAP2B/SPARC/SSX2IP	18	Down
CC	GO:0005793	endoplasmic reticulum-Golgi intermediate compartment	4/363	18/5823	0.0226265	0.142547	0.114323	TMED10/ERGIC1/SERPINH1/TMED9	4	Down
CC	GO:0030054	cell junction	30/363	331/5823	0.0231471	0.142967	0.11466	DSC2/CTNNB1/SRP68/ABHD6/ADAM10/AP2B1/ARL8B/ATP1A1/B4GALT1/BCL2L1/CANX/CTNNA1/DAG1/GLRA3/ITGB1/KLF11/LASP1/LIMA1/MRPS18B/MYO1E/NFIA/PACSIN2/PGM5/PRKACA/PTPRR/RAB5A/RALA/RAP2B/SSX2IP/TMED9	30	Down
BP	GO:0030038	contractile actin filament bundle assembly	4/300	18/4727	0.0239547	0.362099	0.345891	LOC101120208/SERPINF2/CARMIL1/CGNL1	4	Down
BP	GO:0035914	skeletal muscle cell differentiation	4/300	18/4727	0.0239547	0.362099	0.345891	HEYL/NLN/AKIRIN1/HLF	4	Down
BP	GO:0043149	stress fiber assembly	4/300	18/4727	0.0239547	0.362099	0.345891	LOC101120208/SERPINF2/CARMIL1/CGNL1	4	Down
MF	GO:0008238	exopeptidase activity	6/339	37/5491	0.0242328	0.44196	0.422707	ERAP2/CPQ/TPP1/BLMH/DPP3/ACE2	6	Down
BP	GO:0008203	cholesterol metabolic process	5/300	27/4727	0.0253284	0.380108	0.363095	AKR1D1/HMGCR/HMGCS1/HMGCS2/LBR	5	Down
BP	GO:0014070	response to organic cyclic compound	14/300	125/4727	0.0259311	0.384009	0.366821	HEYL/LOC101113317/AR/SLC9A3R1/ABHD2/AQP9/ATP1A1/CALR/CTNNA1/GOLPH3/GOT1/KLF9/LRP6/RNF14	14	Down
BP	GO:0051649	establishment of localization in cell	36/300	410/4727	0.0259565	0.384009	0.366821	SEC62/OS9/ATP5F1B/REEP6/TMED10/ERGIC1/SLC9A3R1/SRP68/XPO5/PSAP/AP1G1/AP2B1/ARL8B/CALR/CANX/CDKN1A/CHP1/COPZ1/HSPA9/IPO7/KPNA2/KPNA6/PEX13/POLDIP3/PRKACA/RAB3D/RAB5A/SEC23A/SEC24C/SEC24D/SLC39A8/SNX11/SSX2IP/TMED9/TRAM1/VPS26C	36	Down
CC	GO:0031301	integral component of organelle membrane	9/363	69/5823	0.0263988	0.148986	0.119487	SEC62/CALR/GHITM/LRRC8A/PEX13/SARAF/SFXN1/STIM1/TRAM1	9	Down
BP	GO:0051270	regulation of cellular component movement	19/300	187/4727	0.026839	0.394268	0.376621	ATP5F1B/DSC2/SLC9A3R1/STAT3/CARMIL1/ABHD2/ABHD6/ADAM10/ADAMTS1/AKIRIN1/CALR/CTNNA1/DAG1/GDF2/ITGB1/PTPRR/RAP2B/SPARC/SSX2IP	19	Down
CC	GO:0098797	plasma membrane protein complex	15/363	140/5823	0.0271296	0.148986	0.119487	TMED10/ABHD6/ALCAM/AP2B1/ATP1A1/ATP1B3/BIRC2/CTNNA1/DAG1/GLRA3/HJV/ITGB1/LRP6/PGM5/TFRC	15	Down
BP	GO:0016485	protein processing	7/300	47/4727	0.027179	0.396471	0.378725	SERPINF2/ADAM10/CASP7/F9/PERP/PRKACA/TMEM98	7	Down
CC	GO:0014704	intercalated disc	3/363	11/5823	0.0272415	0.148986	0.119487	DSC2/CTNNA1/PGM5	3	Down
CC	GO:0030134	COPII-coated ER to Golgi transport vesicle	3/363	11/5823	0.0272415	0.148986	0.119487	SEC23A/SEC24C/SEC24D	3	Down
MF	GO:0016829	lyase activity	8/339	59/5491	0.0272821	0.455314	0.43548	CA3/CYP1A1/ENO1/ETNPPL/GGCX/GLDC/GOT1/HADHA	8	Down
CC	GO:0005901	caveola	4/363	19/5823	0.027289	0.148986	0.119487	ADRA1A/CTNNA1/LRP6/PACSIN2	4	Down
CC	GO:0030176	integral component of endoplasmic reticulum membrane	5/363	28/5823	0.0274323	0.148986	0.119487	SEC62/CALR/SARAF/STIM1/TRAM1	5	Down
CC	GO:0031227	intrinsic component of endoplasmic reticulum membrane	5/363	28/5823	0.0274323	0.148986	0.119487	SEC62/CALR/SARAF/STIM1/TRAM1	5	Down
CC	GO:0010008	endosome membrane	10/363	81/5823	0.0280326	0.149665	0.120032	ABHD6/ARL8B/LAMTOR2/LITAF/PACSIN2/RAB5A/RAP2B/TFRC/TMBIM1/YIPF1	10	Down
BP	GO:0010769	regulation of cell morphogenesis involved in differentiation	3/300	11/4727	0.0285186	0.396687	0.378931	LOC101120208/CARMIL1/CALR	3	Down
BP	GO:0034446	substrate adhesion-dependent cell spreading	3/300	11/4727	0.0285186	0.396687	0.378931	LOC101120208/CARMIL1/CALR	3	Down
BP	GO:0072525	pyridine-containing compound biosynthetic process	3/300	11/4727	0.0285186	0.396687	0.378931	NADK/NADK2/NMNAT1	3	Down
BP	GO:0099072	regulation of postsynaptic membrane neurotransmitter receptor levels	3/300	11/4727	0.0285186	0.396687	0.378931	ADAM10/AP2B1/DAG1	3	Down
CC	GO:0031300	intrinsic component of organelle membrane	9/363	70/5823	0.0286962	0.150655	0.120826	SEC62/CALR/GHITM/LRRC8A/PEX13/SARAF/SFXN1/STIM1/TRAM1	9	Down
BP	GO:0006721	terpenoid metabolic process	4/300	19/4727	0.0288682	0.396687	0.378931	CYP1A1/HMGCS1/HMGCS2/RDH11	4	Down
BP	GO:0110020	regulation of actomyosin structure organization	4/300	19/4727	0.0288682	0.396687	0.378931	LOC101120208/SERPINF2/CARMIL1/CGNL1	4	Down
BP	GO:0006611	protein export from nucleus	5/300	28/4727	0.0292856	0.396687	0.378931	XPO5/CALR/HSPA9/POLDIP3/PRKACA	5	Down
BP	GO:0009135	purine nucleoside diphosphate metabolic process	5/300	28/4727	0.0292856	0.396687	0.378931	STAT3/AK2/ENO1/GAPDH/GPI	5	Down
BP	GO:0009179	purine ribonucleoside diphosphate metabolic process	5/300	28/4727	0.0292856	0.396687	0.378931	STAT3/AK2/ENO1/GAPDH/GPI	5	Down
BP	GO:0009185	ribonucleoside diphosphate metabolic process	5/300	28/4727	0.0292856	0.396687	0.378931	STAT3/AK2/ENO1/GAPDH/GPI	5	Down
BP	GO:1902652	secondary alcohol metabolic process	5/300	28/4727	0.0292856	0.396687	0.378931	AKR1D1/HMGCR/HMGCS1/HMGCS2/LBR	5	Down
MF	GO:0005509	calcium ion binding	19/339	194/5491	0.0296308	0.455314	0.43548	NOTCH2/LOC101120208/LOC101115495/LOC101105495/ANXA6/DSC2/C1S/CALR/CALU/CANX/CDHR2/CHP1/DAG1/F9/MASP1/PLA2G12B/PLS3/SLC25A25/SPARC	19	Down
BP	GO:0007369	gastrulation	6/300	38/4727	0.030702	0.411305	0.392895	COL8A1/DAG1/GPI/PLPP3/PRKACA/UGDH	6	Down
BP	GO:0061024	membrane organization	12/300	104/4727	0.0307592	0.411305	0.392895	LOC101120208/TMED10/SLC9A3R1/PSAP/GHITM/GOLPH3/MESD/PACSIN2/PIP4K2B/SEC23A/SEC24D/TMED9	12	Down
MF	GO:0016836	hydro-lyase activity	4/339	20/5491	0.0314719	0.455314	0.43548	CA3/CYP1A1/ENO1/HADHA	4	Down
MF	GO:0051287	NAD binding	4/339	20/5491	0.0314719	0.455314	0.43548	LOC101122400/GAPDH/HADHA/UGDH	4	Down
BP	GO:0016053	organic acid biosynthetic process	9/300	70/4727	0.0315208	0.416154	0.397527	AKR1D1/GOT2/BHMT/FADS1/GOT1/PSAT1/PYCR1/SCD/UGDH	9	Down
BP	GO:0046394	carboxylic acid biosynthetic process	9/300	70/4727	0.0315208	0.416154	0.397527	AKR1D1/GOT2/BHMT/FADS1/GOT1/PSAT1/PYCR1/SCD/UGDH	9	Down
MF	GO:0000287	magnesium ion binding	7/339	50/5491	0.0323971	0.455314	0.43548	PGM2/SUCLG2/ENO1/FARSB/MTPAP/PGM5/PRKACA	7	Down
BP	GO:0006790	sulfur compound metabolic process	10/300	82/4727	0.033385	0.434093	0.414663	LOC101103726/DLST/SUCLG2/LOC101116273/BHMT/GSTZ1/HMGCS1/HMGCS2/HSPA9/UGDH	10	Down
BP	GO:0040012	regulation of locomotion	18/300	179/4727	0.0335888	0.434093	0.414663	ATP5F1B/SLC9A3R1/STAT3/CARMIL1/ABHD2/ABHD6/ADAM10/ADAMTS1/AKIRIN1/CALR/CTNNA1/DAG1/GDF2/ITGB1/PTPRR/RAP2B/SPARC/SSX2IP	18	Down
CC	GO:0043235	receptor complex	9/363	72/5823	0.033705	0.17405	0.139589	NOTCH2/LOC101113317/AHR/ABHD6/ALCAM/BIRC2/HJV/ITGB1/TFRC	9	Down
MF	GO:0016645	oxidoreductase activity, acting on the CH-NH group of donors	3/339	12/5491	0.0338135	0.455314	0.43548	CRYM/PIPOX/PYCR1	3	Down
MF	GO:0140142	nucleocytoplasmic carrier activity	3/339	12/5491	0.0338135	0.455314	0.43548	XPO5/KPNA2/KPNA6	3	Down
BP	GO:0006096	glycolytic process	4/300	20/4727	0.0343362	0.434093	0.414663	STAT3/ENO1/GAPDH/GPI	4	Down
BP	GO:0006165	nucleoside diphosphate phosphorylation	4/300	20/4727	0.0343362	0.434093	0.414663	STAT3/ENO1/GAPDH/GPI	4	Down
BP	GO:0006757	ATP generation from ADP	4/300	20/4727	0.0343362	0.434093	0.414663	STAT3/ENO1/GAPDH/GPI	4	Down
BP	GO:0033619	membrane protein proteolysis	4/300	20/4727	0.0343362	0.434093	0.414663	TNFRSF1B/ADAM10/DAG1/TIMP3	4	Down
BP	GO:0046939	nucleotide phosphorylation	4/300	20/4727	0.0343362	0.434093	0.414663	STAT3/ENO1/GAPDH/GPI	4	Down
MF	GO:0016853	isomerase activity	9/339	73/5491	0.0344755	0.455314	0.43548	PGM2/MPI/GALM/GPI/GSTZ1/PDIA3/PDIA6/PGM5/RPE	9	Down
CC	GO:0033178	proton-transporting two-sector ATPase complex, catalytic domain	3/363	12/5823	0.0346805	0.175511	0.140761	ATP5F1B/ATP5F1A/ATP6V1A	3	Down
CC	GO:0005911	cell-cell junction	11/363	96/5823	0.0355413	0.175511	0.140761	DSC2/CTNNB1/ADAM10/B4GALT1/CTNNA1/DAG1/MYO1E/PACSIN2/PGM5/RAP2B/SSX2IP	11	Down
CC	GO:0001726	ruffle	5/363	30/5823	0.0359486	0.175511	0.140761	SLC9A3R1/ITGB1/LIMA1/PACSIN2/RAB5A	5	Down
BP	GO:0097581	lamellipodium organization	3/300	12/4727	0.0362786	0.454566	0.43422	CARMIL1/AKIRIN1/GOLPH3	3	Down
BP	GO:0045926	negative regulation of growth	7/300	50/4727	0.0367525	0.454566	0.43422	NOTCH2/SERTAD1/CDHR2/CDKN1A/EAF2/GDF2/SAV1	7	Down
BP	GO:0072659	protein localization to plasma membrane	7/300	50/4727	0.0367525	0.454566	0.43422	LOC101120208/SLC9A3R1/GOLPH3/ITGB1/LRP6/TMBIM1/TSPAN14	7	Down
BP	GO:0048585	negative regulation of response to stimulus	28/300	312/4727	0.0368273	0.454566	0.43422	HEYL/HMGCR/PLG/TNFRSF1B/SLC9A3R1/SERPINF2/PSAP/CALR/CD59/CGNL1/CHP1/CNOT7/CTNNA1/DAG1/DDAH1/GHITM/HYOU1/NDRG2/PIP4K2B/PRKACA/PSMA1/PSME3/PTPRR/PYCR1/TIMP3/TMBIM1/TMEM127/TNFAIP8L1	28	Down
MF	GO:0016627	oxidoreductase activity, acting on the CH-CH group of donors	4/339	21/5491	0.0370444	0.459694	0.439669	AKR1D1/COX15/LBR/SDHC	4	Down
MF	GO:0005543	phospholipid binding	9/339	74/5491	0.0372076	0.459694	0.439669	LOC101113317/ANXA6/TPP1/GOLPH3/IQGAP2/MYO1E/PACSIN2/SNX11/TTPA	9	Down
CC	GO:0005765	lysosomal membrane	7/363	51/5823	0.037331	0.175511	0.140761	ABHD6/ARL8B/LAMTOR2/LITAF/LRRC8A/SLC39A8/TMBIM1	7	Down
CC	GO:0031253	cell projection membrane	7/363	51/5823	0.037331	0.175511	0.140761	SLC9A3R1/B4GALT1/CDHR2/GPI/ITGB1/LIMA1/PACSIN2	7	Down
CC	GO:0098852	lytic vacuole membrane	7/363	51/5823	0.037331	0.175511	0.140761	ABHD6/ARL8B/LAMTOR2/LITAF/LRRC8A/SLC39A8/TMBIM1	7	Down
BP	GO:0001944	vasculature development	15/300	144/4727	0.0382508	0.462014	0.441335	NOTCH2/ATP5F1B/STAT3/SERPINF2/ADAM10/ADAMTS1/AP2B1/B4GALT1/CCDC134/DCTN5/GDF2/MYO1E/PLPP3/SPARC/TSPAN12	15	Down
BP	GO:0009132	nucleoside diphosphate metabolic process	5/300	30/4727	0.0383166	0.462014	0.441335	STAT3/AK2/ENO1/GAPDH/GPI	5	Down
BP	GO:0016125	sterol metabolic process	5/300	30/4727	0.0383166	0.462014	0.441335	AKR1D1/HMGCR/HMGCS1/HMGCS2/LBR	5	Down
BP	GO:0051168	nuclear export	5/300	30/4727	0.0383166	0.462014	0.441335	XPO5/CALR/HSPA9/POLDIP3/PRKACA	5	Down
CC	GO:0005773	vacuole	15/363	147/5823	0.0395732	0.183317	0.147021	CPQ/TPP1/PSAP/ABHD6/ARL8B/CD164/CTSB/GBE1/GNS/LAMTOR2/LITAF/LRRC8A/PIP4K2B/SLC39A8/TMBIM1	15	Down
BP	GO:0007272	ensheathment of neurons	4/300	21/4727	0.0403645	0.467975	0.447029	TNFRSF1B/PSAP/DAG1/TMEM98	4	Down
BP	GO:0008366	axon ensheathment	4/300	21/4727	0.0403645	0.467975	0.447029	TNFRSF1B/PSAP/DAG1/TMEM98	4	Down
BP	GO:0042552	myelination	4/300	21/4727	0.0403645	0.467975	0.447029	TNFRSF1B/PSAP/DAG1/TMEM98	4	Down
BP	GO:1900180	regulation of protein localization to nucleus	4/300	21/4727	0.0403645	0.467975	0.447029	CHP1/CTNNA1/TFRC/TMEM98	4	Down
BP	GO:0030198	extracellular matrix organization	7/300	51/4727	0.0403814	0.467975	0.447029	TNFRSF1B/SERPINF2/B4GALT1/DAG1/MYO1E/SERPINH1/SLC39A8	7	Down
BP	GO:0043062	extracellular structure organization	7/300	51/4727	0.0403814	0.467975	0.447029	TNFRSF1B/SERPINF2/B4GALT1/DAG1/MYO1E/SERPINH1/SLC39A8	7	Down
BP	GO:0045229	external encapsulating structure organization	7/300	51/4727	0.0403814	0.467975	0.447029	TNFRSF1B/SERPINF2/B4GALT1/DAG1/MYO1E/SERPINH1/SLC39A8	7	Down
CC	GO:0030139	endocytic vesicle	5/363	31/5823	0.0407532	0.18339	0.147079	AP2B1/EPN2/MYO1E/RAB5A/RALA	5	Down
CC	GO:0097729	9+2 motile cilium	5/363	31/5823	0.0407532	0.18339	0.147079	SLC9A3R1/ABHD2/AK2/ATP1A1/PRKACA	5	Down
MF	GO:0004177	aminopeptidase activity	3/339	13/5491	0.0419973	0.487424	0.466191	ERAP2/BLMH/DPP3	3	Down
MF	GO:0016417	S-acyltransferase activity	3/339	13/5491	0.0419973	0.487424	0.466191	ZDHHC9/DLST/DLAT	3	Down
BP	GO:0009790	embryo development	21/300	224/4727	0.0444459	0.502024	0.479554	CPT2/NOTCH2/SLC9A3R1/ADAM10/CCDC134/COL8A1/DAG1/GPI/IGF2/LRP6/MYO1E/NCOA1/PLPP3/PRKACA/PTPRR/RALA/RTCB/SEC24D/SLC39A1/TTPA/UGDH	21	Down
BP	GO:0043009	chordate embryonic development	15/300	147/4727	0.0446577	0.502024	0.479554	CPT2/NOTCH2/ADAM10/GPI/IGF2/LRP6/MYO1E/NCOA1/PRKACA/PTPRR/RALA/RTCB/SEC24D/SLC39A1/TTPA	15	Down
BP	GO:0090066	regulation of anatomical structure size	11/300	98/4727	0.0447852	0.502024	0.479554	LOC101115495/SLC9A3R1/SERPINF2/CARMIL1/ADRA1A/CDHR2/DPYSL2/IQGAP2/LIMA1/LRRC8A/RAB5A	11	Down
BP	GO:0006040	amino sugar metabolic process	3/300	13/4727	0.0450041	0.502024	0.479554	GNE/GNPNAT1/ST6GAL1	3	Down
BP	GO:0006084	acetyl-CoA metabolic process	3/300	13/4727	0.0450041	0.502024	0.479554	DLST/HMGCS1/HMGCS2	3	Down
BP	GO:0031638	zymogen activation	3/300	13/4727	0.0450041	0.502024	0.479554	SERPINF2/F9/PERP	3	Down
BP	GO:0072524	pyridine-containing compound metabolic process	3/300	13/4727	0.0450041	0.502024	0.479554	NADK/NADK2/NMNAT1	3	Down
BP	GO:1901565	organonitrogen compound catabolic process	23/300	251/4727	0.0455228	0.50511	0.482501	SLC25A44/OS9/HMGCR/DLST/CPQ/TPP1/SMPD1/TNFRSF1B/GOT2/PSAP/BIRC2/CTSB/DDAH1/GLDC/GOT1/GSTZ1/KLHL25/PRKACA/PSMA1/PSMD1/PSME3/RNF216/TIMP3	23	Down
CC	GO:0005635	nuclear envelope	10/363	88/5823	0.046001	0.201254	0.161407	IST1/ADRA1A/AKIRIN1/BCL2L1/CALR/DCTN5/LBR/PLRG1/RTCB/TUBB	10	Down
CC	GO:0098552	side of membrane	10/363	88/5823	0.046001	0.201254	0.161407	ALCAM/B4GALT1/BIRC2/CALR/CTSB/DAG1/PGM5/PTP4A1/RAB5A/TFRC	10	Down
MF	GO:0019842	vitamin binding	7/339	54/5491	0.0466464	0.525458	0.502568	FTCDNL1/GOT2/ETNPPL/GC/GOT1/GPT2/TTPA	7	Down
BP	GO:0031623	receptor internalization	4/300	22/4727	0.0469552	0.516395	0.493282	AP2B1/ITGB1/RAB5A/TFRC	4	Down
BP	GO:0033002	muscle cell proliferation	6/300	42/4727	0.0472826	0.516395	0.493282	SERPINF2/ADAMTS1/AKIRIN1/CDKN1A/NDRG2/SAV1	6	Down
BP	GO:0071383	cellular response to steroid hormone stimulus	6/300	42/4727	0.0472826	0.516395	0.493282	HEYL/AR/ATP1A1/CALR/KLF9/RNF14	6	Down
CC	GO:0031967	organelle envelope	26/363	297/5823	0.0476109	0.202668	0.162541	LOC101116001/ATP5F1B/ATPSCKMT/LOC101113001/IST1/ADRA1A/AK2/AKIRIN1/BCL2L1/CALR/CHCHD3/CPT1A/CYP1A1/DCTN5/GHITM/HADHB/LBR/NDUFA10/NDUFS1/PLRG1/RTCB/SFXN1/SFXN2/SLC25A25/TOMM5/TUBB	26	Down
CC	GO:0031975	envelope	26/363	297/5823	0.0476109	0.202668	0.162541	LOC101116001/ATP5F1B/ATPSCKMT/LOC101113001/IST1/ADRA1A/AK2/AKIRIN1/BCL2L1/CALR/CHCHD3/CPT1A/CYP1A1/DCTN5/GHITM/HADHB/LBR/NDUFA10/NDUFS1/PLRG1/RTCB/SFXN1/SFXN2/SLC25A25/TOMM5/TUBB	26	Down
BP	GO:0001568	blood vessel development	14/300	136/4727	0.0482546	0.524266	0.5008	NOTCH2/ATP5F1B/STAT3/SERPINF2/ADAMTS1/AP2B1/B4GALT1/CCDC134/DCTN5/GDF2/MYO1E/PLPP3/SPARC/TSPAN12	14	Down
CC	GO:0005759	mitochondrial matrix	9/363	77/5823	0.0487889	0.204913	0.164342	ATP5F1B/BCL2L1/DLAT/HADHA/HADHB/HSPA9/MRPS18B/MRPS27/NDUFA10	9	Down
BP	GO:0030308	negative regulation of cell growth	5/300	32/4727	0.0488771	0.528277	0.504632	SERTAD1/CDHR2/CDKN1A/EAF2/GDF2	5	Down
MF	GO:0042802	identical protein binding	34/339	414/5491	0.0499939	0.547076	0.523244	HEYL/LOC101120208/LOC101115495/CPQ/STAT3/SERPINF2/PSAP/ADAM10/ALCAM/BIRC2/C1S/CTNNA1/HMGCS2/LRP6/LRRC8A/MESD/MGAT2/MTPAP/NADK2/NMNAT1/NQO1/PACSIN2/PANK1/PIP4K2B/PSME3/PYCR1/RPRD1B/SAV1/ST6GAL1/STIM1/TFRC/TMCC3/TNFAIP8L1/UGDH	34	Down

## Sheet: Table S5 GO-muscle
Table S5. GO terms of DEGs in muscle
ONTOLOGY	ID	Description	GeneRatio	BgRatio	pvalue	p.adjust	qvalue	geneID	Count	regulation
MF	GO:0005509	calcium ion binding	10/48	194/5491	4.87e-06	0.000745653	0.000707947	CASQ2/S100A1/LPL/MYL6/MYL6B/SLC25A13/DLL4/EHD4/MYL2/TNNC1	10	Up
CC	GO:0030017	sarcomere	5/42	40/5823	8.34e-06	0.000737745	0.00069568	CASQ2/MYOZ2/FBXO32/TNNC1/MYOM2	5	Up
CC	GO:0030016	myofibril	5/42	47/5823	1.87e-05	0.000737745	0.00069568	CASQ2/MYOZ2/FBXO32/TNNC1/MYOM2	5	Up
CC	GO:0043292	contractile fiber	5/42	49/5823	2.31e-05	0.000737745	0.00069568	CASQ2/MYOZ2/FBXO32/TNNC1/MYOM2	5	Up
BP	GO:0003012	muscle system process	6/44	69/4727	3.54e-05	0.0338463	0.0304848	CASQ2/MYOZ2/ARG2/FBXO32/TNNC1/MYOM2	6	Up
BP	GO:0043500	muscle adaptation	3/44	17/4727	0.000467263	0.167998	0.151313	MYOZ2/FBXO32/TNNC1	3	Up
CC	GO:0030018	Z disc	3/42	23/5823	0.000559006	0.0134161	0.0126512	CASQ2/MYOZ2/FBXO32	3	Up
MF	GO:0008092	cytoskeletal protein binding	8/48	222/5491	0.000585792	0.0448131	0.042547	TPM3/DPYSL2/FABP3/TRIM63/DYNC1I1/MYOZ2/TNNC1/KIF22	8	Up
CC	GO:0031674	I band	3/42	25/5823	0.000718733	0.0137997	0.0130129	CASQ2/MYOZ2/FBXO32	3	Up
BP	GO:0044344	cellular response to fibroblast growth factor stimulus	3/44	20/4727	0.000768218	0.167998	0.151313	FGF1/DLL4/FGF7	3	Up
BP	GO:0071774	response to fibroblast growth factor	3/44	20/4727	0.000768218	0.167998	0.151313	FGF1/DLL4/FGF7	3	Up
BP	GO:0002040	sprouting angiogenesis	3/44	23/4727	0.00117039	0.167998	0.151313	FGF1/DLL4/PLK2	3	Up
BP	GO:0010632	regulation of epithelial cell migration	4/44	52/4727	0.00127751	0.167998	0.151313	FGF1/DLL4/FGF7/PLK2	4	Up
BP	GO:0006936	muscle contraction	4/44	53/4727	0.00137249	0.167998	0.151313	CASQ2/ARG2/TNNC1/MYOM2	4	Up
BP	GO:0009144	purine nucleoside triphosphate metabolic process	3/44	27/4727	0.00188349	0.167998	0.151313	NUDT16/AK3/SLC25A13	3	Up
CC	GO:0099512	supramolecular fiber	6/42	186/5823	0.00197186	0.0285535	0.0269255	CASQ2/MYOZ2/FBXO32/TNNC1/MYOM2/KIF22	6	Up
CC	GO:0099081	supramolecular polymer	6/42	188/5823	0.00208203	0.0285535	0.0269255	CASQ2/MYOZ2/FBXO32/TNNC1/MYOM2/KIF22	6	Up
BP	GO:0010631	epithelial cell migration	4/44	62/4727	0.00246047	0.167998	0.151313	FGF1/DLL4/FGF7/PLK2	4	Up
BP	GO:0090132	epithelium migration	4/44	62/4727	0.00246047	0.167998	0.151313	FGF1/DLL4/FGF7/PLK2	4	Up
CC	GO:0099080	supramolecular complex	7/42	265/5823	0.00256162	0.0307394	0.0289867	CASQ2/DYNC1I1/MYOZ2/FBXO32/TNNC1/MYOM2/KIF22	7	Up
BP	GO:0090130	tissue migration	4/44	65/4727	0.00292635	0.167998	0.151313	FGF1/DLL4/FGF7/PLK2	4	Up
BP	GO:0010634	positive regulation of epithelial cell migration	3/44	32/4727	0.00309201	0.167998	0.151313	FGF1/FGF7/PLK2	3	Up
MF	GO:0048306	calcium-dependent protein binding	2/48	10/5491	0.00322034	0.139979	0.1329	CASQ2/TNNC1	2	Up
BP	GO:0098656	anion transmembrane transport	4/44	67/4727	0.00326855	0.167998	0.151313	SLC16A7/SLC2A3/SLC25A13/SLC25A33	4	Up
BP	GO:0003229	ventricular cardiac muscle tissue development	2/44	10/4727	0.00363452	0.167998	0.151313	DLL4/TNNC1	2	Up
BP	GO:0046461	neutral lipid catabolic process	2/44	10/4727	0.00363452	0.167998	0.151313	LPL/LIPE	2	Up
BP	GO:0046464	acylglycerol catabolic process	2/44	10/4727	0.00363452	0.167998	0.151313	LPL/LIPE	2	Up
BP	GO:2000772	regulation of cellular senescence	2/44	10/4727	0.00363452	0.167998	0.151313	ARG2/PLK2	2	Up
BP	GO:0006941	striated muscle contraction	3/44	36/4727	0.00433721	0.167998	0.151313	CASQ2/ARG2/TNNC1	3	Up
BP	GO:0019722	calcium-mediated signaling	3/44	36/4727	0.00433721	0.167998	0.151313	CASQ2/MYOZ2/RCAN2	3	Up
BP	GO:0043502	regulation of muscle adaptation	2/44	11/4727	0.00441599	0.167998	0.151313	FBXO32/TNNC1	2	Up
BP	GO:0045214	sarcomere organization	2/44	11/4727	0.00441599	0.167998	0.151313	CASQ2/MYOZ2	2	Up
BP	GO:0060047	heart contraction	3/44	37/4727	0.00468946	0.167998	0.151313	CASQ2/S100A1/TNNC1	3	Up
BP	GO:0001763	morphogenesis of a branching structure	3/44	38/4727	0.0050586	0.167998	0.151313	FGF1/DLL4/FGF7	3	Up
BP	GO:0003015	heart process	3/44	38/4727	0.0050586	0.167998	0.151313	CASQ2/S100A1/TNNC1	3	Up
BP	GO:0009141	nucleoside triphosphate metabolic process	3/44	38/4727	0.0050586	0.167998	0.151313	NUDT16/AK3/SLC25A13	3	Up
BP	GO:0061138	morphogenesis of a branching epithelium	3/44	38/4727	0.0050586	0.167998	0.151313	FGF1/DLL4/FGF7	3	Up
BP	GO:0090257	regulation of muscle system process	3/44	38/4727	0.0050586	0.167998	0.151313	CASQ2/FBXO32/TNNC1	3	Up
BP	GO:0002042	cell migration involved in sprouting angiogenesis	2/44	12/4727	0.00526796	0.167998	0.151313	DLL4/PLK2	2	Up
BP	GO:0090342	regulation of cell aging	2/44	12/4727	0.00526796	0.167998	0.151313	ARG2/PLK2	2	Up
MF	GO:0008514	organic anion transmembrane transporter activity	3/48	41/5491	0.00529488	0.139979	0.1329	SLC16A7/SLC2A3/SLC25A13	3	Up
BP	GO:0010594	regulation of endothelial cell migration	3/44	39/4727	0.00544483	0.167998	0.151313	FGF1/DLL4/PLK2	3	Up
MF	GO:0004806	triglyceride lipase activity	2/48	13/5491	0.00548936	0.139979	0.1329	LPL/LIPE	2	Up
MF	GO:0008028	monocarboxylic acid transmembrane transporter activity	2/48	13/5491	0.00548936	0.139979	0.1329	SLC16A7/SLC25A13	2	Up
BP	GO:0003008	system process	8/44	299/4727	0.00558921	0.167998	0.151313	CASQ2/S100A1/MYOZ2/ARG2/FBXO32/PLK2/TNNC1/MYOM2	8	Up
BP	GO:0003208	cardiac ventricle morphogenesis	2/44	13/4727	0.00618909	0.167998	0.151313	DLL4/TNNC1	2	Up
BP	GO:0008543	fibroblast growth factor receptor signaling pathway	2/44	13/4727	0.00618909	0.167998	0.151313	FGF1/FGF7	2	Up
BP	GO:0055008	cardiac muscle tissue morphogenesis	2/44	13/4727	0.00618909	0.167998	0.151313	DLL4/TNNC1	2	Up
BP	GO:1905330	regulation of morphogenesis of an epithelium	2/44	13/4727	0.00618909	0.167998	0.151313	FGF1/FGF7	2	Up
BP	GO:0044281	small molecule metabolic process	10/44	443/4727	0.00632627	0.167998	0.151313	NUDT16/LPL/AK3/FABP3/SLC25A13/FGF1/ARG2/PFKFB2/LIPE/HOGA1	10	Up
BP	GO:1903426	regulation of reactive oxygen species biosynthetic process	2/44	14/4727	0.0071781	0.184607	0.166272	ARG2/SLC25A33	2	Up
BP	GO:0001667	ameboidal-type cell migration	4/44	84/4727	0.00733792	0.184607	0.166272	FGF1/DLL4/FGF7/PLK2	4	Up
BP	GO:0046503	glycerolipid catabolic process	2/44	15/4727	0.00823369	0.191985	0.172918	LPL/LIPE	2	Up
BP	GO:0060415	muscle tissue morphogenesis	2/44	15/4727	0.00823369	0.191985	0.172918	DLL4/TNNC1	2	Up
BP	GO:0090398	cellular senescence	2/44	15/4727	0.00823369	0.191985	0.172918	ARG2/PLK2	2	Up
BP	GO:0019932	second-messenger-mediated signaling	3/44	46/4727	0.00864423	0.192183	0.173096	CASQ2/MYOZ2/RCAN2	3	Up
BP	GO:0043542	endothelial cell migration	3/44	46/4727	0.00864423	0.192183	0.173096	FGF1/DLL4/PLK2	3	Up
BP	GO:0044057	regulation of system process	4/44	90/4727	0.00933325	0.202786	0.182646	CASQ2/S100A1/FBXO32/TNNC1	4	Up
BP	GO:0009719	response to endogenous stimulus	7/44	265/4727	0.0103277	0.205629	0.185207	CASQ2/LPL/FGF1/DLL4/FGF7/FBXO32/SLC25A33	7	Up
BP	GO:0006641	triglyceride metabolic process	2/44	17/4727	0.0105396	0.205629	0.185207	LPL/LIPE	2	Up
BP	GO:0030239	myofibril assembly	2/44	17/4727	0.0105396	0.205629	0.185207	CASQ2/MYOZ2	2	Up
BP	GO:0048644	muscle organ morphogenesis	2/44	17/4727	0.0105396	0.205629	0.185207	DLL4/TNNC1	2	Up
BP	GO:1905954	positive regulation of lipid localization	2/44	17/4727	0.0105396	0.205629	0.185207	LPL/FABP3	2	Up
MF	GO:1901681	sulfur compound binding	3/48	53/5491	0.0108155	0.235248	0.223352	LPL/FGF1/GSS	3	Up
BP	GO:0015849	organic acid transport	3/44	51/4727	0.0114827	0.212618	0.191501	FABP3/SLC16A7/SLC25A13	3	Up
BP	GO:0042632	cholesterol homeostasis	2/44	18/4727	0.0117874	0.212618	0.191501	LPL/FABP3	2	Up
BP	GO:0055092	sterol homeostasis	2/44	18/4727	0.0117874	0.212618	0.191501	LPL/FABP3	2	Up
BP	GO:1903409	reactive oxygen species biosynthetic process	2/44	18/4727	0.0117874	0.212618	0.191501	ARG2/SLC25A33	2	Up
MF	GO:0042803	protein homodimerization activity	5/48	160/5491	0.0123005	0.235248	0.223352	NUDT16/LPL/GSS/TNNC1/HOGA1	5	Up
BP	GO:2000027	regulation of animal organ morphogenesis	2/44	19/4727	0.0130968	0.231862	0.208834	FGF1/FGF7	2	Up
BP	GO:0001822	kidney development	3/44	55/4727	0.014098	0.23845	0.214768	FGF1/ARG2/BICC1	3	Up
BP	GO:0043535	regulation of blood vessel endothelial cell migration	2/44	20/4727	0.0144667	0.23845	0.214768	DLL4/PLK2	2	Up
BP	GO:1903825	organic acid transmembrane transport	2/44	20/4727	0.0144667	0.23845	0.214768	SLC16A7/SLC25A13	2	Up
BP	GO:1905039	carboxylic acid transmembrane transport	2/44	20/4727	0.0144667	0.23845	0.214768	SLC16A7/SLC25A13	2	Up
BP	GO:0072001	renal system development	3/44	57/4727	0.0155227	0.241211	0.217255	FGF1/ARG2/BICC1	3	Up
BP	GO:0072593	reactive oxygen species metabolic process	3/44	57/4727	0.0155227	0.241211	0.217255	ARG2/SLC25A33/NOXO1	3	Up
BP	GO:0001657	ureteric bud development	2/44	21/4727	0.0158957	0.241211	0.217255	FGF1/ARG2	2	Up
BP	GO:0072163	mesonephric epithelium development	2/44	21/4727	0.0158957	0.241211	0.217255	FGF1/ARG2	2	Up
BP	GO:0072164	mesonephric tubule development	2/44	21/4727	0.0158957	0.241211	0.217255	FGF1/ARG2	2	Up
BP	GO:0001823	mesonephros development	2/44	22/4727	0.0173829	0.251307	0.226348	FGF1/ARG2	2	Up
BP	GO:0032611	interleukin-1 beta production	2/44	22/4727	0.0173829	0.251307	0.226348	LPL/ARG2	2	Up
BP	GO:0032651	regulation of interleukin-1 beta production	2/44	22/4727	0.0173829	0.251307	0.226348	LPL/ARG2	2	Up
BP	GO:0006928	movement of cell or subcellular component	8/44	365/4727	0.0176872	0.251307	0.226348	DPYSL2/DYNC1I1/FGF1/DLL4/FGF7/PLK2/TNNC1/KIF22	8	Up
BP	GO:0061061	muscle structure development	4/44	110/4727	0.01844	0.251307	0.226348	CASQ2/MYOZ2/DLL4/TNNC1	4	Up
BP	GO:0006638	neutral lipid metabolic process	2/44	23/4727	0.0189269	0.251307	0.226348	LPL/LIPE	2	Up
BP	GO:0006639	acylglycerol metabolic process	2/44	23/4727	0.0189269	0.251307	0.226348	LPL/LIPE	2	Up
BP	GO:0010927	cellular component assembly involved in morphogenesis	2/44	23/4727	0.0189269	0.251307	0.226348	CASQ2/MYOZ2	2	Up
BP	GO:0043534	blood vessel endothelial cell migration	2/44	23/4727	0.0189269	0.251307	0.226348	DLL4/PLK2	2	Up
BP	GO:0007517	muscle organ development	3/44	63/4727	0.0202708	0.254885	0.229571	MYOZ2/DLL4/TNNC1	3	Up
BP	GO:0007569	cell aging	2/44	24/4727	0.0205267	0.254885	0.229571	ARG2/PLK2	2	Up
BP	GO:0009205	purine ribonucleoside triphosphate metabolic process	2/44	24/4727	0.0205267	0.254885	0.229571	AK3/SLC25A13	2	Up
BP	GO:0010595	positive regulation of endothelial cell migration	2/44	24/4727	0.0205267	0.254885	0.229571	FGF1/PLK2	2	Up
BP	GO:0048729	tissue morphogenesis	4/44	114/4727	0.0207505	0.254885	0.229571	FGF1/DLL4/FGF7/TNNC1	4	Up
MF	GO:0008509	anion transmembrane transporter activity	4/48	122/5491	0.0212676	0.361548	0.343266	SLC16A7/SLC2A3/SLC25A13/SLC25A33	4	Up
BP	GO:0003158	endothelium development	2/44	25/4727	0.0221812	0.254885	0.229571	FGF1/DLL4	2	Up
BP	GO:0003206	cardiac chamber morphogenesis	2/44	25/4727	0.0221812	0.254885	0.229571	DLL4/TNNC1	2	Up
BP	GO:0003231	cardiac ventricle development	2/44	25/4727	0.0221812	0.254885	0.229571	DLL4/TNNC1	2	Up
BP	GO:0055088	lipid homeostasis	2/44	25/4727	0.0221812	0.254885	0.229571	LPL/FABP3	2	Up
BP	GO:0060048	cardiac muscle contraction	2/44	25/4727	0.0221812	0.254885	0.229571	CASQ2/TNNC1	2	Up
BP	GO:0080135	regulation of cellular response to stress	4/44	117/4727	0.0225962	0.254885	0.229571	NUDT16/ARG2/PLK2/IER3	4	Up
BP	GO:0009887	animal organ morphogenesis	5/44	178/4727	0.0236743	0.254885	0.229571	PITX2/FGF1/DLL4/FGF7/TNNC1	5	Up
BP	GO:0071495	cellular response to endogenous stimulus	6/44	243/4727	0.0237266	0.254885	0.229571	CASQ2/FGF1/DLL4/FGF7/FBXO32/SLC25A33	6	Up
BP	GO:0032602	chemokine production	2/44	26/4727	0.0238892	0.254885	0.229571	LPL/ARG2	2	Up
BP	GO:0032642	regulation of chemokine production	2/44	26/4727	0.0238892	0.254885	0.229571	LPL/ARG2	2	Up
BP	GO:0055002	striated muscle cell development	2/44	26/4727	0.0238892	0.254885	0.229571	CASQ2/MYOZ2	2	Up
BP	GO:1905952	regulation of lipid localization	2/44	26/4727	0.0238892	0.254885	0.229571	LPL/FABP3	2	Up
BP	GO:0001655	urogenital system development	3/44	68/4727	0.0247752	0.254885	0.229571	FGF1/ARG2/BICC1	3	Up
BP	GO:0008203	cholesterol metabolic process	2/44	27/4727	0.0256497	0.254885	0.229571	FGF1/LIPE	2	Up
BP	GO:0009199	ribonucleoside triphosphate metabolic process	2/44	27/4727	0.0256497	0.254885	0.229571	AK3/SLC25A13	2	Up
MF	GO:0005342	organic acid transmembrane transporter activity	2/48	29/5491	0.026148	0.363695	0.345304	SLC16A7/SLC25A13	2	Up
MF	GO:0046943	carboxylic acid transmembrane transporter activity	2/48	29/5491	0.026148	0.363695	0.345304	SLC16A7/SLC25A13	2	Up
BP	GO:0014706	striated muscle tissue development	3/44	70/4727	0.0267168	0.254885	0.229571	MYOZ2/DLL4/TNNC1	3	Up
CC	GO:0055037	recycling endosome	2/42	36/5823	0.0274073	0.292344	0.275675	DYNC1I1/EHD4	2	Up
BP	GO:0009135	purine nucleoside diphosphate metabolic process	2/44	28/4727	0.0274615	0.254885	0.229571	NUDT16/AK3	2	Up
BP	GO:0009179	purine ribonucleoside diphosphate metabolic process	2/44	28/4727	0.0274615	0.254885	0.229571	NUDT16/AK3	2	Up
BP	GO:0009185	ribonucleoside diphosphate metabolic process	2/44	28/4727	0.0274615	0.254885	0.229571	NUDT16/AK3	2	Up
BP	GO:0015718	monocarboxylic acid transport	2/44	28/4727	0.0274615	0.254885	0.229571	SLC16A7/SLC25A13	2	Up
BP	GO:0022904	respiratory electron transport chain	2/44	28/4727	0.0274615	0.254885	0.229571	SLC25A13/LOC101114379	2	Up
BP	GO:0032612	interleukin-1 production	2/44	28/4727	0.0274615	0.254885	0.229571	LPL/ARG2	2	Up
BP	GO:0032652	regulation of interleukin-1 production	2/44	28/4727	0.0274615	0.254885	0.229571	LPL/ARG2	2	Up
BP	GO:0060560	developmental growth involved in morphogenesis	2/44	28/4727	0.0274615	0.254885	0.229571	DPYSL2/FGF1	2	Up
BP	GO:1902652	secondary alcohol metabolic process	2/44	28/4727	0.0274615	0.254885	0.229571	FGF1/LIPE	2	Up
BP	GO:1990542	mitochondrial transmembrane transport	2/44	28/4727	0.0274615	0.254885	0.229571	SLC25A13/SLC25A33	2	Up
BP	GO:0009653	anatomical structure morphogenesis	9/44	476/4727	0.0284943	0.26009	0.234259	CASQ2/DPYSL2/MYOZ2/PITX2/FGF1/DLL4/FGF7/PLK2/TNNC1	9	Up
BP	GO:0051270	regulation of cellular component movement	5/44	187/4727	0.0285664	0.26009	0.234259	FGF1/DLL4/FGF7/PLK2/TNNC1	5	Up
BP	GO:0006937	regulation of muscle contraction	2/44	29/4727	0.0293236	0.261994	0.235974	CASQ2/TNNC1	2	Up
BP	GO:0072073	kidney epithelium development	2/44	29/4727	0.0293236	0.261994	0.235974	FGF1/ARG2	2	Up
BP	GO:0009132	nucleoside diphosphate metabolic process	2/44	30/4727	0.031235	0.271461	0.2445	NUDT16/AK3	2	Up
BP	GO:0016125	sterol metabolic process	2/44	30/4727	0.031235	0.271461	0.2445	FGF1/LIPE	2	Up
BP	GO:0046890	regulation of lipid biosynthetic process	2/44	30/4727	0.031235	0.271461	0.2445	FABP3/FGF1	2	Up
BP	GO:0008284	positive regulation of cell population proliferation	5/44	193/4727	0.0321637	0.27357	0.2464	NUDT16/FGF1/DLL4/FGF7/SLC25A33	5	Up
BP	GO:0072359	circulatory system development	5/44	193/4727	0.0321637	0.27357	0.2464	FGF1/DLL4/PLK2/TNNC1/BICC1	5	Up
BP	GO:0060537	muscle tissue development	3/44	76/4727	0.0330199	0.27357	0.2464	MYOZ2/DLL4/TNNC1	3	Up
BP	GO:0032640	tumor necrosis factor production	2/44	31/4727	0.0331947	0.27357	0.2464	LPL/ARG2	2	Up
BP	GO:0032680	regulation of tumor necrosis factor production	2/44	31/4727	0.0331947	0.27357	0.2464	LPL/ARG2	2	Up
BP	GO:0055001	muscle cell development	2/44	31/4727	0.0331947	0.27357	0.2464	CASQ2/MYOZ2	2	Up
BP	GO:0034220	ion transmembrane transport	5/44	196/4727	0.0340653	0.278245	0.250611	CASQ2/SLC16A7/SLC2A3/SLC25A13/SLC25A33	5	Up
MF	GO:0008201	heparin binding	2/48	34/5491	0.0351492	0.418286	0.397134	LPL/FGF1	2	Up
BP	GO:0003205	cardiac chamber development	2/44	32/4727	0.0352015	0.278245	0.250611	DLL4/TNNC1	2	Up
BP	GO:0022900	electron transport chain	2/44	32/4727	0.0352015	0.278245	0.250611	SLC25A13/LOC101114379	2	Up
BP	GO:0048738	cardiac muscle tissue development	2/44	32/4727	0.0352015	0.278245	0.250611	DLL4/TNNC1	2	Up
BP	GO:0046486	glycerolipid metabolic process	3/44	78/4727	0.0352795	0.278245	0.250611	LPL/FABP3/LIPE	3	Up
BP	GO:0007568	aging	2/44	33/4727	0.0372546	0.278245	0.250611	ARG2/PLK2	2	Up
BP	GO:0008016	regulation of heart contraction	2/44	33/4727	0.0372546	0.278245	0.250611	CASQ2/S100A1	2	Up
BP	GO:0030323	respiratory tube development	2/44	33/4727	0.0372546	0.278245	0.250611	FGF1/FGF7	2	Up
BP	GO:0030324	lung development	2/44	33/4727	0.0372546	0.278245	0.250611	FGF1/FGF7	2	Up
BP	GO:0048754	branching morphogenesis of an epithelial tube	2/44	33/4727	0.0372546	0.278245	0.250611	FGF1/DLL4	2	Up
BP	GO:0071706	tumor necrosis factor superfamily cytokine production	2/44	33/4727	0.0372546	0.278245	0.250611	LPL/ARG2	2	Up
BP	GO:1903555	regulation of tumor necrosis factor superfamily cytokine production	2/44	33/4727	0.0372546	0.278245	0.250611	LPL/ARG2	2	Up
MF	GO:0003779	actin binding	3/48	85/5491	0.0375755	0.418286	0.397134	TPM3/MYOZ2/TNNC1	3	Up
BP	GO:0044283	small molecule biosynthetic process	4/44	140/4727	0.0400756	0.295551	0.266197	NUDT16/LPL/FGF1/HOGA1	4	Up
BP	GO:0035295	tube development	5/44	205/4727	0.0401899	0.295551	0.266197	FGF1/DLL4/FGF7/ARG2/PLK2	5	Up
BP	GO:0008015	blood circulation	3/44	83/4727	0.0412717	0.301189	0.271276	CASQ2/S100A1/TNNC1	3	Up
CC	GO:0005739	mitochondrion	7/42	454/5823	0.041631	0.399657	0.37687	BDH1/AK3/SLC25A13/ARG2/SLC25A33/LOC101114379/DEPP1	7	Up
BP	GO:0007389	pattern specification process	3/44	84/4727	0.0425285	0.30801	0.277419	FGF1/DLL4/BICC1	3	Up
BP	GO:0055085	transmembrane transport	5/44	210/4727	0.0438683	0.315324	0.284007	CASQ2/SLC16A7/SLC2A3/SLC25A13/SLC25A33	5	Up
BP	GO:0003013	circulatory system process	3/44	86/4727	0.0450999	0.319374	0.287655	CASQ2/S100A1/TNNC1	3	Up
BP	GO:0050678	regulation of epithelial cell proliferation	3/44	86/4727	0.0450999	0.319374	0.287655	FGF1/DLL4/FGF7	3	Up
MF	GO:0046983	protein dimerization activity	6/48	304/5491	0.0474613	0.418286	0.397134	NUDT16/LPL/GSS/TNNC1/HOGA1/MXI1	6	Up
BP	GO:0060541	respiratory system development	2/44	38/4727	0.0481787	0.338668	0.305032	FGF1/FGF7	2	Up
BP	GO:0007507	heart development	3/44	89/4727	0.0491002	0.340144	0.306362	DLL4/TNNC1/BICC1	3	Up
BP	GO:0030335	positive regulation of cell migration	3/44	89/4727	0.0491002	0.340144	0.306362	FGF1/FGF7/PLK2	3	Up
MF	GO:0016298	lipase activity	2/48	41/5491	0.0494408	0.418286	0.397134	LPL/LIPE	2	Up
CC	GO:0070069	cytochrome complex	2/23	11/5823	0.00080332	0.0554291	0.0524272	COX1/COX3	2	Down
MF	GO:0004129	cytochrome-c oxidase activity	2/25	10/5491	0.000875847	0.022772	0.0202828	COX1/COX3	2	Down
MF	GO:0015002	heme-copper terminal oxidase activity	2/25	10/5491	0.000875847	0.022772	0.0202828	COX1/COX3	2	Down
MF	GO:0016675	oxidoreductase activity, acting on a heme group of donors	2/25	10/5491	0.000875847	0.022772	0.0202828	COX1/COX3	2	Down
MF	GO:0016676	oxidoreductase activity, acting on a heme group of donors, oxygen as acceptor	2/25	10/5491	0.000875847	0.022772	0.0202828	COX1/COX3	2	Down
BP	GO:0030890	positive regulation of B cell proliferation	2/24	14/4727	0.00216631	0.370042	0.361138	TFRC/CDKN1A	2	Down
BP	GO:0034504	protein localization to nucleus	3/24	54/4727	0.00240736	0.370042	0.361138	TFRC/KPNA2/CDKN1A	3	Down
BP	GO:0009060	aerobic respiration	2/24	19/4727	0.00400817	0.370042	0.361138	COX1/COX3	2	Down
MF	GO:0003725	double-stranded RNA binding	2/25	24/5491	0.00516618	0.107457	0.0957104	TFRC/PRKRA	2	Down
BP	GO:0030888	regulation of B cell proliferation	2/24	22/4727	0.00536449	0.370042	0.361138	TFRC/CDKN1A	2	Down
BP	GO:0050871	positive regulation of B cell activation	2/24	23/4727	0.00585724	0.370042	0.361138	TFRC/CDKN1A	2	Down
BP	GO:0071897	DNA biosynthetic process	2/24	25/4727	0.00690251	0.370042	0.361138	LIG4/CDKN1A	2	Down
CC	GO:0098803	respiratory chain complex	2/23	35/5823	0.00820418	0.146422	0.138492	COX1/COX3	2	Down
CC	GO:0005887	integral component of plasma membrane	4/23	210/5823	0.00848802	0.146422	0.138492	LRRC8B/TFRC/P2RY1/PLGRKT	4	Down
CC	GO:0048471	perinuclear region of cytoplasm	3/23	109/5823	0.00860385	0.146422	0.138492	TFRC/PRKRA/EIF4E	3	Down
MF	GO:0016301	kinase activity	5/25	297/5491	0.00972044	0.145685	0.12976	DIPK1A/RFK/PRKRA/MAPK6/CDKN1A	5	Down
MF	GO:0019901	protein kinase binding	3/25	99/5491	0.00980575	0.145685	0.12976	TFRC/MAPK6/CDKN1A	3	Down
BP	GO:0042100	B cell proliferation	2/24	30/4727	0.00985517	0.370042	0.361138	TFRC/CDKN1A	2	Down
BP	GO:0050821	protein stabilization	2/24	31/4727	0.0105024	0.370042	0.361138	PRKRA/NAA15	2	Down
CC	GO:0031226	intrinsic component of plasma membrane	4/23	224/5823	0.0106103	0.146422	0.138492	LRRC8B/TFRC/P2RY1/PLGRKT	4	Down
BP	GO:0006606	protein import into nucleus	2/24	33/4727	0.0118519	0.370042	0.361138	KPNA2/CDKN1A	2	Down
BP	GO:0050671	positive regulation of lymphocyte proliferation	2/24	33/4727	0.0118519	0.370042	0.361138	TFRC/CDKN1A	2	Down
BP	GO:0051170	import into nucleus	2/24	33/4727	0.0118519	0.370042	0.361138	KPNA2/CDKN1A	2	Down
BP	GO:0032946	positive regulation of mononuclear cell proliferation	2/24	34/4727	0.0125538	0.370042	0.361138	TFRC/CDKN1A	2	Down
MF	GO:0008047	enzyme activator activity	3/25	109/5491	0.0127378	0.158022	0.140749	PRKRA/AZIN1/CDKN1A	3	Down
BP	GO:0050864	regulation of B cell activation	2/24	35/4727	0.0132736	0.370042	0.361138	TFRC/CDKN1A	2	Down
BP	GO:0070665	positive regulation of leukocyte proliferation	2/24	35/4727	0.0132736	0.370042	0.361138	TFRC/CDKN1A	2	Down
MF	GO:0019900	kinase binding	3/25	112/5491	0.0137056	0.158022	0.140749	TFRC/MAPK6/CDKN1A	3	Down
BP	GO:1903362	regulation of cellular protein catabolic process	2/24	36/4727	0.0140111	0.370042	0.361138	MFSD8/RNFT1	2	Down
CC	GO:0070469	respirasome	2/23	48/5823	0.0150774	0.17339	0.164	COX1/COX3	2	Down
MF	GO:0009055	electron transfer activity	2/25	42/5491	0.01533	0.158022	0.140749	COX1/COX3	2	Down
MF	GO:0019899	enzyme binding	5/25	349/5491	0.0186347	0.158022	0.140749	TFRC/PRKRA/EIF4E/MAPK6/CDKN1A	5	Down
MF	GO:0016772	transferase activity, transferring phosphorus-containing groups	5/25	353/5491	0.0194907	0.158022	0.140749	DIPK1A/RFK/PRKRA/MAPK6/CDKN1A	5	Down
MF	GO:0015078	proton transmembrane transporter activity	2/25	48/5491	0.0197528	0.158022	0.140749	COX1/COX3	2	Down
BP	GO:0017038	protein import	2/24	44/4727	0.0205267	0.370042	0.361138	KPNA2/CDKN1A	2	Down
BP	GO:0031647	regulation of protein stability	2/24	46/4727	0.0223201	0.370042	0.361138	PRKRA/NAA15	2	Down
BP	GO:0045333	cellular respiration	2/24	46/4727	0.0223201	0.370042	0.361138	COX1/COX3	2	Down
BP	GO:0045930	negative regulation of mitotic cell cycle	2/24	46/4727	0.0223201	0.370042	0.361138	BTG3/CDKN1A	2	Down
BP	GO:0042113	B cell activation	2/24	56/4727	0.0322058	0.370042	0.361138	TFRC/CDKN1A	2	Down
BP	GO:0050670	regulation of lymphocyte proliferation	2/24	56/4727	0.0322058	0.370042	0.361138	TFRC/CDKN1A	2	Down
BP	GO:0097193	intrinsic apoptotic signaling pathway	2/24	56/4727	0.0322058	0.370042	0.361138	PRKRA/CDKN1A	2	Down
BP	GO:0044283	small molecule biosynthetic process	3/24	140/4727	0.0326562	0.370042	0.361138	PSAT1/RFK/PPTC7	3	Down
BP	GO:0045862	positive regulation of proteolysis	2/24	57/4727	0.0332747	0.370042	0.361138	PLGRKT/RNFT1	2	Down
BP	GO:0032944	regulation of mononuclear cell proliferation	2/24	58/4727	0.0343575	0.370042	0.361138	TFRC/CDKN1A	2	Down
BP	GO:0070663	regulation of leukocyte proliferation	2/24	59/4727	0.0354542	0.370042	0.361138	TFRC/CDKN1A	2	Down
BP	GO:0006913	nucleocytoplasmic transport	2/24	63/4727	0.0399757	0.370042	0.361138	KPNA2/CDKN1A	2	Down
BP	GO:0051169	nuclear transport	2/24	63/4727	0.0399757	0.370042	0.361138	KPNA2/CDKN1A	2	Down
CC	GO:0098796	membrane protein complex	4/23	337/5823	0.0407553	0.384241	0.363431	LRRC8B/TFRC/COX1/COX3	4	Down
BP	GO:0051251	positive regulation of lymphocyte activation	2/24	64/4727	0.0411391	0.370042	0.361138	TFRC/CDKN1A	2	Down
BP	GO:0051604	protein maturation	2/24	64/4727	0.0411391	0.370042	0.361138	PLGRKT/NAA15	2	Down
BP	GO:0042176	regulation of protein catabolic process	2/24	65/4727	0.0423153	0.370042	0.361138	MFSD8/RNFT1	2	Down
BP	GO:0051052	regulation of DNA metabolic process	2/24	66/4727	0.0435043	0.370042	0.361138	TFRC/CDKN1A	2	Down
MF	GO:0030291	protein serine/threonine kinase inhibitor activity	1/25	10/5491	0.0446433	0.287224	0.255827	CDKN1A	1	Down
BP	GO:0015980	energy derivation by oxidation of organic compounds	2/24	68/4727	0.04592	0.370042	0.361138	COX1/COX3	2	Down
BP	GO:0006310	DNA recombination	2/24	70/4727	0.0483848	0.370042	0.361138	TFRC/LIG4	2	Down
MF	GO:0008483	transaminase activity	1/25	11/5491	0.0490009	0.287224	0.255827	PSAT1	1	Down
MF	GO:0016769	transferase activity, transferring nitrogenous groups	1/25	11/5491	0.0490009	0.287224	0.255827	PSAT1	1	Down
BP	GO:0007095	mitotic G2 DNA damage checkpoint	1/24	10/4727	0.0496739	0.370042	0.361138	CDKN1A	1	Down
BP	GO:0010823	negative regulation of mitochondrion organization	1/24	10/4727	0.0496739	0.370042	0.361138	TFRC	1	Down
BP	GO:0038202	TORC1 signaling	1/24	10/4727	0.0496739	0.370042	0.361138	MFSD8	1	Down
BP	GO:0042771	intrinsic apoptotic signaling pathway in response to DNA damage by p53 class mediator	1/24	10/4727	0.0496739	0.370042	0.361138	CDKN1A	1	Down
BP	GO:0070613	regulation of protein processing	1/24	10/4727	0.0496739	0.370042	0.361138	PLGRKT	1	Down
BP	GO:1903317	regulation of protein maturation	1/24	10/4727	0.0496739	0.370042	0.361138	PLGRKT	1	Down

## Sheet: Table S6 KEGG-liver
Table S6. KEGG pathways of DEGs in liver
Term	Database	ID	Input number	Background number	P-Value	Corrected P-Value	Input	regulation
NF-kappa B signaling pathway	KEGG PATHWAY	oas04064	17	104	2.986e-08	8.03233e-06	PTGS2|BCL2A1|CXCL8|CARD11|NFKB2|BIRC3|MAP3K14|LTB|LAT|TNF|CYLD|CCL21|RELB|IL1B|LCK|BTK|TNFSF13B	Up
C-type lectin receptor signaling pathway	KEGG PATHWAY	oas04625	17	112	7.82791e-08	1.05285e-05	PTGS2|FCER1G|NLRP3|IL10|PLK3|NFKB2|MAP3K14|CASP8|TNF|CYLD|MAPK12|IKBKE|RELB|IL1B|PPP3CC|PAK1|BCL3	Up
Osteoclast differentiation	KEGG PATHWAY	oas04380	18	134	1.71497e-07	1.53776e-05	NCF2|NCF1|SPI1|TGFB1|TYROBP|NFKB2|JUNB|FCGR3A|MAP3K14|TNF|CYLD|MAPK12|LCP2|RELB|IL1B|PPP3CC|LCK|BTK	Up
Chemokine signaling pathway	KEGG PATHWAY	oas04062	21	188	2.80941e-07	1.88933e-05	NCF1|ADCY7|ARRB2|CCL5|DOCK2|CXCL8|PLCB2|FGR|XCL1|CXCR3|PIK3R6|PTK2B|WAS|CXCL9|JAK3|CXCR4|CCL21|CXCL10|HCK|CCL25|PAK1	Up
Chagas disease (American trypanosomiasis)	KEGG PATHWAY	oas05142	16	118	7.3578e-07	3.95849e-05	TGFB1|PLCB2|CD247|CCL5|IL10|CXCL8|C1QC|C1QA|TNF|CASP8|MAPK12|TGFB3|IL1B|CD3D|CD3E|CD3G	Up
Viral protein interaction with cytokine and cytokine receptor	KEGG PATHWAY	oas04061	14	94	1.33201e-06	5.62879e-05	IL18|IL18RAP|CCL5|IL10|CXCL8|IL2RG|CXCR3|CXCL9|XCL1|TNF|CXCR4|CCL21|CXCL10|CCL25	Up
Yersinia infection	KEGG PATHWAY	oas05135	17	141	1.46474e-06	5.62879e-05	IL18|PKN1|RPS6KA6|NLRP3|IL10|CXCL8|LAT|ARHGEF1|ARHGEF28|PTK2B|TNF|MAPK12|WAS|LCP2|IL1B|FYB1|LCK	Up
Primary immunodeficiency	KEGG PATHWAY	oas05340	9	34	1.83121e-06	6.15744e-05	TAP1|IL2RG|CIITA|CD3E|DCLRE1C|CD3D|LCK|BTK|CD79A	Up
T cell receptor signaling pathway	KEGG PATHWAY	oas04660	14	112	8.39978e-06	0.00025106	CD247|PAK1|IL10|CARD11|CD3E|TNF|MAP3K14|MAPK12|LAT|LCP2|PPP3CC|CD3D|LCK|CD3G	Up
Human T-cell leukemia virus 1 infection	KEGG PATHWAY	oas05166	21	246	1.40341e-05	0.000377518	JAK3|TGFB1|SPI1|TP53|CD3E|IL2RG|CD3D|ANAPC4|B2M|TNF|MAP3K14|ADCY7|DQB|RELB|TGFB3|NFKB2|ANAPC2|CHEK2|LCK|PPP3CC|CD3G	Up
Th17 cell differentiation	KEGG PATHWAY	oas04659	14	120	1.70809e-05	0.000417705	TGFB1|DQB|IL2RG|RORC|CD3E|CD247|JAK3|MAPK12|LAT|IL1B|PPP3CC|CD3D|LCK|CD3G	Up
Cytokine-cytokine receptor interaction	KEGG PATHWAY	oas04060	26	358	2.02875e-05	0.000454778	TGFB1|TGFB3|CCL5|IL1B|THPO|TNFSF13B|IL18RAP|RELT|CXCR3|XCL1|CXCR4|CCL21|GDF15|CCL25|LTB|TNF|TNFRSF25|CXCL10|CXCL17|IL18|BMP6|IL2RG|IL10|CXCL8|IL16|CXCL9	Up
Leishmaniasis	KEGG PATHWAY	oas05140	11	77	2.54766e-05	0.000527169	TGFB1|PTGS2|NCF1|TGFB3|DQB|NCF2|IL10|FCGR3A|TNF|MAPK12|IL1B	Up
Herpes simplex virus 1 infection	KEGG PATHWAY	oas05168	30	457	2.93478e-05	0.000563897	TAP1|DQB|ZNF331|ZNF250|BIRC3|ZNF34|ZNF596|ZFP90|IKBKE|IL1B|SRSF5|SRSF7|SRSF6|ZNF354A|ZNF3|CCL5|ZFP1|ZFP69|ZNF268|NXF1|ZNF182|ZNF25|TNF|ZNF23|TP53|ZNF175|B2M|CASP8|ZNF461|CFP	Up
Natural killer cell mediated cytotoxicity	KEGG PATHWAY	oas04650	15	147	3.64603e-05	0.000653855	FCER1G|TYROBP|NCR3|SH2D1A|FCGR3A|PAK1|PTK2B|CD247|PRF1|HCST|LAT|LCP2|PPP3CC|LCK|TNF	Up
Epstein-Barr virus infection	KEGG PATHWAY	oas05169	20	245	4.0181e-05	0.000675543	TAP1|CD247|TP53|RELB|DQB|POLK|CASP8|VIM|B2M|TNF|MAP3K14|JAK3|MAPK12|IKBKE|CXCL10|NFKB2|CD3D|CD3E|BTK|CD3G	Up
Intestinal immune network for IgA production	KEGG PATHWAY	oas04672	9	55	5.39151e-05	0.000853127	TGFB1|ITGB7|IL10|CD86|MAP3K14|DQB|CXCR4|CCL25|TNFSF13B	Up
Th1 and Th2 cell differentiation	KEGG PATHWAY	oas04658	12	104	7.42347e-05	0.0011094	DQB|IL2RG|CD3E|DLL1|CD247|JAK3|MAPK12|LAT|PPP3CC|CD3D|LCK|CD3G	Up
MAPK signaling pathway	KEGG PATHWAY	oas04010	22	305	9.43905e-05	0.00133637	MAP4K1|TGFB1|TGFB3|STMN1|RASGRP4|ARRB2|MAPK12|IL1B|CACNB2|RELB|NFKB2|DUSP2|DDIT3|TNF|FLT3LG|VEGFB|RASA1|TP53|RPS6KA6|MAP3K14|PPP3CC|PAK1	Up
Inflammatory bowel disease (IBD)	KEGG PATHWAY	oas05321	10	75	9.94851e-05	0.00133807	IL18|TGFB1|TGFB3|IL18RAP|IL2RG|IL10|RORC|TNF|DQB|IL1B	Up
NOD-like receptor signaling pathway	KEGG PATHWAY	oas04621	16	187	0.000140201	0.00179591	IL18|PLCB2|NLRP3|CCL5|CXCL8|NAIP|CASP8|TNF|BIRC3|MAPK12|IKBKE|PSTPIP1|TRPM7|IL1B|TRPM2|TRPV2	Up
Tuberculosis	KEGG PATHWAY	oas05152	17	212	0.000181242	0.0022161	ITGAX|IL18|FCER1G|TGFB3|DQB|TGFB1|IL10|CIITA|PLK3|FCGR3A|CASP8|CORO1A|MAPK12|IL1B|CTSS|TNF|PPP3CC	Up
Rheumatoid arthritis	KEGG PATHWAY	oas05323	11	101	0.000232763	0.00272232	IL18|TGFB1|TGFB3|CCL5|CXCL8|CD86|LTB|TNF|DQB|IL1B|TNFSF13B	Up
Malaria	KEGG PATHWAY	oas05144	8	56	0.000321532	0.00360384	IL18|TGFB1|TGFB3|IL10|CXCL8|THBS3|TNF|IL1B	Up
Apoptosis	KEGG PATHWAY	oas04210	13	154	0.000646875	0.00696038	DDIT3|TP53|BCL2A1|PRF1|BIRC3|CASP8|PARP3|TNF|MAP3K14|DFFB|PMAIP1|CTSS|CTSW	Up
Hematopoietic cell lineage	KEGG PATHWAY	oas04640	11	117	0.000732123	0.00757465	DQB|CD55|THPO|TNF|FLT3LG|CD2|IL1B|CD37|CD3D|CD3E|CD3G	Up
Fanconi anemia pathway	KEGG PATHWAY	oas03460	7	52	0.00103756	0.0103372	POLK|FANCG|MUS81|FANCL|EME1|RMI1|POLI	Up
African trypanosomiasis	KEGG PATHWAY	oas05143	6	39	0.00127462	0.0118799	IL18|PLCB2|IDO1|IL10|TNF|IL1B	Up
Human cytomegalovirus infection	KEGG PATHWAY	oas05163	17	255	0.00128073	0.0118799	TAP1|PTGS2|PLCB2|ADCY7|TP53|CCL5|CXCL8|PTGER1|PTK2B|CASP8|ARHGEF1|B2M|TNF|MAPK12|CXCR4|IL1B|PPP3CC	Up
TNF signaling pathway	KEGG PATHWAY	oas04668	11	128	0.00144047	0.0125262	PTGS2|CCL5|JUNB|BIRC3|CASP8|TNF|MAP3K14|MAPK12|CXCL10|IL1B|BCL3	Up
Staphylococcus aureus infection	KEGG PATHWAY	oas05150	8	72	0.00144354	0.0125262	IL10|FCGR3A|CFD|C1QC|SELPLG|MASP2|C1QA|DQB	Up
PD-L1 expression and PD-1 checkpoint pathway in cancer	KEGG PATHWAY	oas05235	9	92	0.00168857	0.0141945	LCK|CD247|MAPK12|LAT|BATF3|PPP3CC|CD3D|CD3E|CD3G	Up
TGF-beta signaling pathway	KEGG PATHWAY	oas04350	9	93	0.0018085	0.014742	DCN|BMP6|TGFB3|HAMP|TGFB1|CHRD|TNF|FST|TGIF1	Up
Fc gamma R-mediated phagocytosis	KEGG PATHWAY	oas04666	9	94	0.00193515	0.0152397	NCF1|PLD2|DOCK2|FCGR3A|PLA2G6|LAT|HCK|WAS|PAK1	Up
Homologous recombination	KEGG PATHWAY	oas03440	6	43	0.00199762	0.0152397	RAD54L|ABRAXAS1|MUS81|POLD4|RAD52|EME1	Up
Spliceosome	KEGG PATHWAY	oas03040	12	155	0.00203951	0.0152397	SRSF5|SRSF7|SRSF6|DDX39B|RP9|SF3B1|U2SURP|PRPF40B|RBM25|PRPF3|SNRNP70|THOC1	Up
Toll-like receptor signaling pathway	KEGG PATHWAY	oas04620	10	119	0.00271297	0.019724	CCL5|CXCL9|CXCL8|CASP8|CD86|TNF|MAPK12|IKBKE|CXCL10|IL1B	Up
Pertussis	KEGG PATHWAY	oas05133	8	82	0.00305232	0.0216072	NLRP3|IL10|CXCL8|C1QC|C1QA|TNF|MAPK12|IL1B	Up
Legionellosis	KEGG PATHWAY	oas05134	7	68	0.00416715	0.0274191	IL18|CXCL8|NAIP|CASP8|TNF|IL1B|NFKB2	Up
Platelet activation	KEGG PATHWAY	oas04611	10	127	0.00417913	0.0274191	FCER1G|ADCY7|APBB1IP|FERMT3|PLCB2|ARHGEF1|PIK3R6|MAPK12|LCP2|BTK	Up
Toxoplasmosis	KEGG PATHWAY	oas05145	10	127	0.00417913	0.0274191	TGFB1|TGFB3|DQB|IL10|CIITA|BIRC3|CASP8|PIK3R6|TNF|MAPK12	Up
AGE-RAGE signaling pathway in diabetic complications	KEGG PATHWAY	oas04933	9	111	0.00539138	0.0345305	TGFB1|PLCB2|TGFB3|CXCL8|COL4A6|TNF|MAPK12|VEGFB|IL1B	Up
IL-17 signaling pathway	KEGG PATHWAY	oas04657	8	92	0.00579958	0.0362811	PTGS2|CXCL8|CASP8|TNF|MAPK12|IKBKE|CXCL10|IL1B	Up
Thermogenesis	KEGG PATHWAY	oas04714	15	251	0.00622578	0.0380621	CPT1C|ADCY7|RPS6KA6|COX3|CYTB|COX1|PRKAA2|ACSL4|PNPLA2|MAPK12|ND1|ND3|SLC25A29|ND5|ND4	Up
Amoebiasis	KEGG PATHWAY	oas05146	8	96	0.0073127	0.0437137	TGFB1|PLCB2|TGFB3|IL10|CXCL8|COL4A6|TNF|IL1B	Up
Non-alcoholic fatty liver disease (NAFLD)	KEGG PATHWAY	oas04932	11	164	0.00831785	0.0476918	TGFB1|DDIT3|MLXIPL|CXCL8|CYTB|COX1|PRKAA2|CASP8|TNF|COX3|IL1B	Up
Pathways in cancer	KEGG PATHWAY	oas05200	26	551	0.00833277	0.0476918	TGFB1|TGFB3|PMAIP1|RASGRP4|PTGS2|BIRC3|POLK|DLL1|SPI1|PTGER1|ARHGEF1|JAK3|CXCR4|NFKB2|PLCB2|COL4A6|FLT3LG|VEGFB|ADCY7|TP53|IL2RG|NOTCH4|CXCL8|CASP8|GSTP1|LPAR6	Up
Ovarian steroidogenesis	KEGG PATHWAY	oas04913	5	45	0.011107	0.0622456	CYP17A1|PTGS2|HSD17B2|ADCY7|BMP6	Up
Influenza A	KEGG PATHWAY	oas05164	12	198	0.0122915	0.0674781	IL18|NXF1|NLRP3|CCL5|CXCL8|CASP8|TNF|DQB|IKBKE|CXCL10|IL1B|CIITA	Up
Human immunodeficiency virus 1 infection	KEGG PATHWAY	oas05170	14	249	0.0128914	0.0693559	TAP1|CD247|SAMHD1|PTK2B|CASP8|PAK1|B2M|TNF|MAPK12|CXCR4|PPP3CC|CD3D|CD3E|CD3G	Up
Fc epsilon RI signaling pathway	KEGG PATHWAY	oas04664	6	67	0.0141354	0.0740456	FCER1G|TNF|MAPK12|LAT|LCP2|BTK	Up
Prion diseases	KEGG PATHWAY	oas05020	4	31	0.0143137	0.0740456	IL1B|C1QC|C1QA|CCL5	Up
Hypertrophic cardiomyopathy (HCM)	KEGG PATHWAY	oas05410	7	92	0.0180261	0.0914911	TGFB1|TGFB3|ITGB7|CACNB2|RYR2|PRKAA2|TNF	Up
Asthma	KEGG PATHWAY	oas05310	4	35	0.0206666	0.102145	IL10|FCER1G|TNF|DQB	Up
Dilated cardiomyopathy (DCM)	KEGG PATHWAY	oas05414	7	95	0.0208847	0.102145	TGFB1|TGFB3|ITGB7|CACNB2|RYR2|TNF|ADCY7	Up
Cytosolic DNA-sensing pathway	KEGG PATHWAY	oas04623	6	74	0.0213339	0.102479	IL18|CCL5|POLR3F|IKBKE|CXCL10|IL1B	Up
Graft-versus-host disease	KEGG PATHWAY	oas05332	5	56	0.0245246	0.115739	IL1B|TNF|PRF1|DQB|CD86	Up
Allograft rejection	KEGG PATHWAY	oas05330	5	60	0.0312181	0.144788	IL10|TNF|PRF1|DQB|CD86	Up
Cell cycle	KEGG PATHWAY	oas04110	8	129	0.0330843	0.1489	TGFB1|TGFB3|TP53|CDKN1C|CDK7|ANAPC2|CHEK2|ANAPC4	Up
Oxytocin signaling pathway	KEGG PATHWAY	oas04921	9	154	0.0336906	0.1489	PTGS2|PLCB2|ADCY7|CACNB2|RYR2|PRKAA2|PIK3R6|PPP3CC|TRPM2	Up
RNA degradation	KEGG PATHWAY	oas03018	6	83	0.0337654	0.1489	PAN3|DIS3|PABPC1L|EXOSC8|ENO4|EXOSC5	Up
Hepatitis B	KEGG PATHWAY	oas05161	10	183	0.0378447	0.164197	TGFB1|TGFB3|TP53|CXCL8|CASP8|PTK2B|TNF|JAK3|MAPK12|IKBKE	Up
Salmonella infection	KEGG PATHWAY	oas05132	6	88	0.0423502	0.180829	IL18|PKN1|CXCL8|MAPK12|IL1B|WAS	Up
Rap1 signaling pathway	KEGG PATHWAY	oas04015	11	215	0.0444906	0.185227	LCP2|ADCY7|ARAP3|SKAP1|PLCB2|LAT|MAPK12|VEGFB|KRIT1|APBB1IP|FYB1	Up
Transcriptional misregulation in cancer	KEGG PATHWAY	oas05202	10	189	0.0450053	0.185227	SPI1|TP53|ITGB7|BCL2A1|CXCL8|NUPR1|CD86|DDIT3|POLK|FUT8	Up
Type I diabetes mellitus	KEGG PATHWAY	oas04940	5	67	0.0454587	0.185227	IL1B|TNF|PRF1|DQB|CD86	Up
Complement and coagulation cascades	KEGG PATHWAY	oas04610	6	90	0.0461346	0.185227	ITGAX|CD55|CFD|C1QC|MASP2|C1QA	Up
Metabolic pathways	KEGG PATHWAY	oas01100	149	1540	1.95958e-31	5.91792e-29	RPN2|HADHA|MAT1A|NQO1|MOCS2|GCDH|PI4K2B|ADO|HIBADH|PYCR1|ASS1|ALDH6A1|AHCYL1|ACSM1|SPR|ATP6AP1|NDUFA10|GOT2|ASRGL1|NADK2|PIP4K2B|CBR4|HAL|GPI|DERA|CRYL1|EXTL3|ENPP1|HMGCR|DHCR7|EHHADH|ADCY5|ACSL3|ETNPPL|AK2|CPS1|ACADS|ATP6V1A|NSDHL|GAPDH|H6PD|GLUL|ACADL|PANK1|PLA2G12B|GLDC|LSS|B4GALT1|GATB|PLCB1|GNPNAT1|PGM2|DLAT|CHDH|STT3A|PLPP3|CSGALNACT1|IVD|PAFAH2|POMGNT2|MTHFD1L|G6PC|ATP5F1A|ATP5F1B|MPI|B4GA…	Down
Protein processing in endoplasmic reticulum	KEGG PATHWAY	oas04141	38	172	1.52201e-18	2.29824e-16	RPN2|RAD23B|UBE2J1|HSPA5|EDEM1|SEC62|SEC63|DDOST|CANX|XBP1|SEC23A|HYOU1|SELENOS|DNAJB2|DNAJB1|DERL1|RRBP1|OS9|SEL1L|PDIA6|P4HB|PDIA4|PDIA3|SEC24D|AMFR|LMAN1|HSP90B1|SEC24C|LMAN2|STT3A|DNAJA1|EIF2AK1|CALR|TRAM1|HSP90AA1|ATF6|SEC61A1|CKAP4	Down
Carbon metabolism	KEGG PATHWAY	oas01200	27	127	3.1662e-13	3.18731e-11	ACADS|GAPDH|H6PD|MDH2|MDH1|PGAM1|GLDC|HADHA|RPE|PGP|GOT2|GOT1|GPI|SUCLG2|ENO1|ALDH6A1|DLAT|EHHADH|GPT2|DLST|ACOX1|GLUD1|PSAT1|HAO1|SDHC|CPS1|GCSH	Down
Fatty acid metabolism	KEGG PATHWAY	oas01212	17	65	5.13785e-10	3.87907e-08	CPT1A|CPT2|ACADS|HADHB|SCD|ACOX1|SCP2|HADHA|EHHADH|ACAA2|ELOVL5|ELOVL2|ACADSB|ACSL3|FADS1|CBR4|ACADL	Down
Fatty acid degradation	KEGG PATHWAY	oas00071	12	47	2.26888e-07	1.3704e-05	CPT1A|CPT2|ACADS|HADHB|ACSL3|ACOX1|HADHA|EHHADH|ACAA2|ACADSB|ACADL|GCDH	Down
Pathways in cancer	KEGG PATHWAY	oas05200	43	551	3.37722e-07	1.69987e-05	BCL2L1|IGF2|CRKL|TGFBR2|CDKN1A|MSH3|BIRC2|HSP90B1|NQO1|CTNNB1|LAMB3|GNAI3|CEBPA|NCOA1|STAT3|FZD5|FZD7|FZD8|ADCY5|TPM3|FGFR3|MAPK1|CDH1|ITGB1|PLCB1|EPAS1|HEYL|IL6R|AR|COL4A2|LAMC1|CTNNA1|STAT2|CASP7|IL13RA1|LRP6|FN1|NOTCH2|PRKACA|GNA11|HSP90AA1|MMP2|RALA	Down
Biosynthesis of amino acids	KEGG PATHWAY	oas01230	14	73	4.82333e-07	2.08092e-05	GPT2|ALDH18A1|GAPDH|MAT1A|PSAT1|ENO1|GLUL|RPE|PGAM1|GOT2|PYCR1|GOT1|ASS1|CPS1	Down
Valine, leucine and isoleucine degradation	KEGG PATHWAY	oas00280	12	52	5.77017e-07	2.17824e-05	IVD|HMGCS1|HMGCS2|ACADS|HADHB|HADHA|ACAA2|ALDH6A1|ACADSB|HIBADH|EHHADH|DBT	Down
Proteoglycans in cancer	KEGG PATHWAY	oas05205	22	215	5.75717e-06	0.000182464	IGF2|CTTN|TIMP3|CDKN1A|RRAS2|CTNNB1|STAT3|FZD5|FZD7|FZD8|MAPK1|ITGB1|RDX|GPC3|PPP1CB|FN1|SDC1|PTPN11|ANK2|ANK3|PRKACA|MMP2	Down
PI3K-Akt signaling pathway	KEGG PATHWAY	oas04151	32	398	6.04185e-06	0.000182464	BCL2L1|ITGA9|GHR|CDKN1A|HSP90B1|CSF1|NGFR|LAMB3|IGF2|TEK|YWHAQ|MAPK1|RELN|YWHAB|MCL1|YWHAG|YWHAE|ITGB1|PPP2R2B|IL6R|COL4A2|TNC|EIF4E|LAMC1|FGFR3|FN1|PHLPP1|G6PC|IRS1|CREB3L1|HSP90AA1|COL6A6	Down
Hippo signaling pathway	KEGG PATHWAY	oas04390	18	158	1.07076e-05	0.00025977	TGFBR2|DLG3|PPP1CB|FZD5|YWHAE|FZD7|FZD8|YWHAG|YWHAQ|PPP2R2B|CTNNB1|CDH1|SAV1|YWHAB|AMOT|AJUBA|CTNNA1|YAP1	Down
Glycine, serine and threonine metabolism	KEGG PATHWAY	oas00260	10	48	1.10563e-05	0.00025977	GNMT|BHMT|PIPOX|GLDC|DAO|PSAT1|MAOB|PGAM1|CHDH|GCSH	Down
Peroxisome	KEGG PATHWAY	oas04146	13	85	1.11822e-05	0.00025977	PEX11A|ACOX1|PEX5|PXMP4|PIPOX|ACSL3|DAO|SCP2|PEX19|HAO1|ABCD3|EHHADH|PEX13	Down
Arginine biosynthesis	KEGG PATHWAY	oas00220	7	20	1.4357e-05	0.0003097	GPT2|GLUD1|GLUL|GOT2|GOT1|ASS1|CPS1	Down
Protein export	KEGG PATHWAY	oas03060	7	22	2.38981e-05	0.000451077	SRPRB|HSPA5|SPCS2|SEC62|SEC63|SRP68|SEC61A1	Down
Terpenoid backbone biosynthesis	KEGG PATHWAY	oas00900	7	22	2.38981e-05	0.000451077	HMGCS1|HMGCS2|PCYOX1|PDSS2|HMGCR|NUS1|ICMT	Down
Amoebiasis	KEGG PATHWAY	oas05146	13	96	3.55395e-05	0.000631348	PLCB1|RAB5A|FN1|RAB5B|VCL|CD14|C8A|C8B|PRKACA|COL4A2|GNA11|LAMB3|LAMC1	Down
Arginine and proline metabolism	KEGG PATHWAY	oas00330	9	48	6.26493e-05	0.00105112	L3HYPDH|GOT1|DAO|MAOB|GOT2|PYCR1|ALDH18A1|ODC1|CARNS1	Down
Gap junction	KEGG PATHWAY	oas04540	12	91	8.85867e-05	0.00140806	PLCB1|TJP1|ADCY5|TUBB4B|TUBB4A|TUBB|MAPK1|PRKACA|GNA11|TUBA8|TUBA4A|GNAI3	Down
Alanine, aspartate and glutamate metabolism	KEGG PATHWAY	oas00250	8	40	0.000107795	0.00162771	GPT2|GLUD1|GLUL|GOT2|ASRGL1|GOT1|ASS1|CPS1	Down
Insulin resistance	KEGG PATHWAY	oas04931	13	111	0.000136028	0.00192488	CPT1A|STAT3|PPP1R3B|SOCS3|PTPN11|PPP1CB|G6PC|IRS1|PTPA|CREB3L1|TRIB3|PPP1R3C|SLC27A4	Down
ECM-receptor interaction	KEGG PATHWAY	oas04512	12	96	0.000140223	0.00192488	ITGB1|ITGA9|FN1|SDC1|GP1BA|RELN|DAG1|TNC|COL6A6|LAMB3|LAMC1|COL4A2	Down
Prion diseases	KEGG PATHWAY	oas05020	7	31	0.000151393	0.00198765	HSPA5|C8A|C8B|MAPK1|PRKACA|STIP1|LAMC1	Down
Phagosome	KEGG PATHWAY	oas04145	17	180	0.000157959	0.00198765	ITGB1|MRC2|TUBA8|ATP6V1A|RAB5B|TUBB4B|CALR|ATP6AP1|TUBB|CD14|TFRC|TUBB4A|LAMP1|TUBA4A|RAB5A|SEC61A1|CANX	Down
Tight junction	KEGG PATHWAY	oas04530	17	181	0.000167886	0.00202806	MYH10|ITGB1|DLG3|AMOTL2|MYH14|SLC9A3R1|MYH9|RDX|PPP2R2B|PRKACA|CTTN|CGNL1|TUBA8|TUBA4A|CLDN2|TJP1|AMOT	Down
PPAR signaling pathway	KEGG PATHWAY	oas03320	11	86	0.000219642	0.00255123	CPT1A|HMGCS1|HMGCS2|CPT2|ACSL3|ACOX1|SCP2|EHHADH|SCD|SLC27A4|ACADL	Down
Adherens junction	KEGG PATHWAY	oas04520	10	72	0.000231458	0.0025889	TGFBR2|TJP1|WASF3|VCL|SSX2IP|CTNNB1|MAPK1|CDH1|CTNNA1|YES1	Down
Thyroid hormone synthesis	KEGG PATHWAY	oas04918	10	73	0.000255923	0.00276031	PLCB1|HSPA5|ADCY5|PDIA4|ATP1B3|HSP90B1|CREB3L1|PRKACA|ATP1A1|CANX	Down
Glyoxylate and dicarboxylate metabolism	KEGG PATHWAY	oas00630	7	35	0.000290469	0.00302488	PGP|GLDC|GLUL|MDH2|MDH1|HAO1|GCSH	Down
Complement and coagulation cascades	KEGG PATHWAY	oas04610	11	90	0.000313663	0.00315754	SERPINA5|F9|CD59|F12|MASP1|PLG|C8A|C8B|SERPINF2|C1S|FGB	Down
Propanoate metabolism	KEGG PATHWAY	oas00640	7	36	0.000337708	0.00328993	ACOX1|HADHA|SUCLG2|ALDH6A1|ACADS|EHHADH|DBT	Down
Human papillomavirus infection	KEGG PATHWAY	oas05165	26	376	0.000410391	0.00385769	ITGA9|ATP6V1A|CDKN1A|CTNNB1|LAMB3|HEYL|STAT2|FZD7|FZD8|SLC9A3R1|ATP6AP1|MAPK1|RELN|ITGB1|DLG3|PPP2R2B|COL4A2|TNC|LAMC1|FZD5|CSNK1A1|FN1|NOTCH2|CREB3L1|PRKACA|COL6A6	Down
Lysosome	KEGG PATHWAY	oas04142	13	126	0.000421536	0.00385769	GNS|SUMF1|ARSB|CTSO|AP1G1|CTSB|LITAF|ATP6AP1|CD164|SMPD1|PSAP|LAMP1|TPP1	Down
Cysteine and methionine metabolism	KEGG PATHWAY	oas00270	8	53	0.000589352	0.00508526	AHCYL1|BHMT|MAT1A|PSAT1|MDH2|MDH1|GOT2|GOT1	Down
N-Glycan biosynthesis	KEGG PATHWAY	oas00510	8	53	0.000589352	0.00508526	RPN2|ST6GAL1|DOLPP1|MGAT1|MGAT2|DDOST|B4GALT1|STT3A	Down
Alzheimer disease	KEGG PATHWAY	oas05010	16	187	0.000665972	0.00551166	CASP7|NDUFA4|ATF6|COX5A|PLCB1|ATP5F1A|ATP5F1B|GAPDH|ADAM10|NDUFS1|NDUFS2|MAPK1|NDUFA10|RTN3|SDHC|IDE	Down
Butanoate metabolism	KEGG PATHWAY	oas00650	6	29	0.000675269	0.00551166	HMGCS1|HMGCS2|ACADS|ACSM1|HADHA|EHHADH	Down
Focal adhesion	KEGG PATHWAY	oas04510	17	208	0.000740088	0.00588175	ITGB1|ITGA9|PARVA|PPP1CB|CRKL|FN1|VCL|BIRC2|MYLK|CTNNB1|RELN|MAPK1|COL4A2|TNC|LAMB3|LAMC1|COL6A6	Down
Parathyroid hormone synthesis, secretion and action	KEGG PATHWAY	oas04928	11	106	0.00109369	0.0084691	MMP15|LRP6|PLCB1|ADCY5|SLC9A3R1|MAPK1|PRKACA|CDKN1A|GNA11|GNAI3|CREB3L1	Down
Starch and sucrose metabolism	KEGG PATHWAY	oas00500	6	33	0.00122124	0.00922036	GPI|MGAM|G6PC|PGM2|ENPP1|GBE1	Down
Vasopressin-regulated water reabsorption	KEGG PATHWAY	oas04962	7	47	0.00138044	0.00982809	RAB5A|AQP3|DYNLL2|RAB5B|CREB3L1|PRKACA|DCTN5	Down
Platelet activation	KEGG PATHWAY	oas04611	12	127	0.00139788	0.00982809	ITGB1|TBXA2R|PPP1CB|PLCB1|ADCY5|GP1BA|MYLK|STIM1|MAPK1|PRKACA|GNAI3|FGB	Down
Citrate cycle (TCA cycle)	KEGG PATHWAY	oas00020	6	34	0.00139936	0.00982809	DLST|SUCLG2|DLAT|MDH2|MDH1|SDHC	Down
Biosynthesis of unsaturated fatty acids	KEGG PATHWAY	oas01040	6	36	0.00181432	0.0124528	SCD|ACOX1|SCP2|ELOVL5|ELOVL2|FADS1	Down
Thermogenesis	KEGG PATHWAY	oas04714	18	251	0.00208119	0.0139671	CPT1A|ADCY5|NDUFA4|SMARCC1|COX5A|NDUFS1|ACSL3|CPT2|ATP5F1A|ATP5F1B|NDUFS2|SLC25A20|CREB3L1|NDUFAF1|NDUFA10|SDHC|COX15|PRKACA	Down
beta-Alanine metabolism	KEGG PATHWAY	oas00410	6	38	0.00231632	0.0152072	ACADS|ACOX1|HADHA|ALDH6A1|EHHADH|CARNS1	Down
Parkinson disease	KEGG PATHWAY	oas05012	13	157	0.00267965	0.0172182	ADCY5|NDUFA4|UBE2J1|SNCAIP|ATP5F1A|ATP5F1B|NDUFS1|NDUFS2|NDUFA10|PRKACA|SDHC|GNAI3|COX5A	Down
Amino sugar and nucleotide sugar metabolism	KEGG PATHWAY	oas00520	7	54	0.00281925	0.0175037	GNPNAT1|GPI|UGDH|PGM2|MPI|GNE|GMPPB	Down
Melanogenesis	KEGG PATHWAY	oas04916	10	103	0.00284	0.0175037	PLCB1|FZD5|FZD7|FZD8|ADCY5|CTNNB1|CREB3L1|PRKACA|MAPK1|GNAI3	Down
Hepatitis C	KEGG PATHWAY	oas05160	14	178	0.00290387	0.0175394	STAT3|STAT2|SOCS3|EIF2AK1|CDKN1A|YWHAQ|PSME3|PPP2R2B|CTNNB1|MAPK1|YWHAB|CLDN2|YWHAG|YWHAE	Down
Cushing syndrome	KEGG PATHWAY	oas04934	13	161	0.00327577	0.0193977	PLCB1|FZD5|FZD7|FZD8|ADCY5|CDKN1A|AHR|CTNNB1|MAPK1|PRKACA|GNA11|GNAI3|CREB3L1	Down
Glycolysis / Gluconeogenesis	KEGG PATHWAY	oas00010	8	72	0.00346121	0.0201016	GPI|G6PC|GAPDH|PGM2|ENO1|DLAT|PGAM1|GALM	Down
Adipocytokine signaling pathway	KEGG PATHWAY	oas04920	8	73	0.003738	0.021197	CPT1A|STAT3|SOCS3|ACSL3|PTPN11|G6PC|IRS1|TNFRSF1B	Down
Non-alcoholic fatty liver disease (NAFLD)	KEGG PATHWAY	oas04932	13	164	0.00379019	0.021197	CASP7|CEBPA|SOCS3|ITCH|IRS1|COX5A|NDUFA4|IL6R|NDUFS1|NDUFS2|NDUFA10|SDHC|XBP1	Down
Endocytosis	KEGG PATHWAY	oas04144	18	269	0.00413894	0.0227266	AP2B1|CAPZA2|SMAP2|EHD3|ITCH|RAB5B|VPS45|FGFR3|EPN2|IST1|TFRC|ARFGAP3|RABEP1|RAB5A|CYTH3|SH3GL1|LDLRAP1|TGFBR2	Down
Nitrogen metabolism	KEGG PATHWAY	oas00910	4	18	0.00438099	0.023626	CA3|GLUL|CPS1|GLUD1	Down
Bacterial invasion of epithelial cells	KEGG PATHWAY	oas05100	8	77	0.0050198	0.0264101	ITGB1|CTTN|FN1|CRKL|VCL|CTNNB1|CDH1|CTNNA1	Down
Oxidative phosphorylation	KEGG PATHWAY	oas00190	12	151	0.00519644	0.0264101	NDUFA4|ATP6V1A|COX5A|ATP6AP1|ATP5F1A|ATP5F1B|NDUFS1|NDUFS2|NDUFA10|PPA1|SDHC|COX15	Down
HIF-1 signaling pathway	KEGG PATHWAY	oas04066	10	113	0.00520808	0.0264101	TEK|STAT3|TFRC|CDKN1A|EIF4E|GAPDH|IL6R|ENO1|MAPK1|TF	Down
cGMP-PKG signaling pathway	KEGG PATHWAY	oas04022	13	171	0.00524704	0.0264101	ADRA1A|PLCB1|PPP1CB|IRS1|ADCY5|MYLK|KCNMA1|CREB3L1|ATP1A1|GNA11|MAPK1|GNAI3|ATP1B3	Down
Pentose phosphate pathway	KEGG PATHWAY	oas00030	5	32	0.00554564	0.0265839	DERA|RPE|GPI|PGM2|H6PD	Down
Galactose metabolism	KEGG PATHWAY	oas00052	5	32	0.00554564	0.0265839	B4GALT1|GALM|MGAM|G6PC|PGM2	Down
Fatty acid elongation	KEGG PATHWAY	oas00062	5	32	0.00554564	0.0265839	HADHB|ACAA2|ELOVL5|ELOVL2|HADHA	Down
Adrenergic signaling in cardiomyocytes	KEGG PATHWAY	oas04261	12	154	0.00599438	0.028286	ADRA1A|PLCB1|PPP1CB|ADCY5|TPM3|ATP1B3|PPP2R2B|CREB3L1|PRKACA|ATP1A1|MAPK1|GNAI3	Down
Tryptophan metabolism	KEGG PATHWAY	oas00380	6	50	0.00778176	0.0361553	CYP1A1|DLST|HADHA|MAOB|EHHADH|GCDH	Down
Glycerophospholipid metabolism	KEGG PATHWAY	oas00564	9	102	0.00797056	0.0362232	PTDSS1|PLPP3|LPIN1|PLA2G12B|CDS2|ETNPPL|AGPAT5|LPGAT1|CDIPT	Down
Oocyte meiosis	KEGG PATHWAY	oas04114	10	121	0.00803628	0.0362232	SMC1A|ADCY5|PPP1CB|YWHAQ|AR|PRKACA|YWHAB|MAPK1|YWHAG|YWHAE	Down
Insulin secretion	KEGG PATHWAY	oas04911	8	86	0.00911145	0.0395367	PLCB1|ADCY5|ATP1B3|KCNMA1|CREB3L1|PRKACA|ATP1A1|GNA11	Down
Hepatocellular carcinoma	KEGG PATHWAY	oas05225	13	184	0.00911895	0.0395367	IGF2|TGFBR2|SMARCC1|LRP6|FZD5|FZD7|FZD8|CDKN1A|NQO1|CTNNB1|MAPK1|BCL2L1|CSNK1A1	Down
Mineral absorption	KEGG PATHWAY	oas04978	6	52	0.00920834	0.0395367	SLC26A6|ATOX1|ATP1B3|ATP1A1|TF|SLC30A1	Down
Steroid biosynthesis	KEGG PATHWAY	oas00100	4	23	0.00929506	0.0395367	DHCR7|LSS|NSDHL|DHCR24	Down
Lysine degradation	KEGG PATHWAY	oas00310	7	69	0.00947731	0.0397521	COLGALT2|HADHA|PIPOX|DLST|PLOD1|EHHADH|GCDH	Down
AMPK signaling pathway	KEGG PATHWAY	oas04152	10	125	0.00983291	0.0406786	CPT1A|ADRA1A|SCD|CAB39|G6PC|IRS1|PPP2R2B|CREB3L1|HMGCR|RAB14	Down
Insulin signaling pathway	KEGG PATHWAY	oas04910	11	146	0.0103764	0.0423467	PPP1R3C|PPP1R3B|SOCS3|G6PC|IRS1|PRKAR2A|MAPK1|PRKACA|EIF4E|PPP1CB|CRKL	Down
TNF signaling pathway	KEGG PATHWAY	oas04668	10	128	0.0113699	0.0457827	CASP7|TNFRSF1B|SOCS3|ITCH|TAB1|BIRC2|CSF1|MAPK1|MAP2K4|CREB3L1	Down
Bladder cancer	KEGG PATHWAY	oas05219	5	40	0.0126839	0.050402	CDH1|CDKN1A|MAPK1|MMP2|FGFR3	Down
Renin-angiotensin system	KEGG PATHWAY	oas04614	4	26	0.0134874	0.0522205	ACE2|THOP1|PREP|NLN	Down
Proximal tubule bicarbonate reclamation	KEGG PATHWAY	oas04964	4	26	0.0134874	0.0522205	ATP1A1|GLUD1|MDH1|ATP1B3	Down
Thyroid cancer	KEGG PATHWAY	oas05216	5	41	0.0138751	0.0530416	CDH1|CTNNB1|CDKN1A|MAPK1|TPM3	Down
Gastric acid secretion	KEGG PATHWAY	oas04971	7	75	0.0140626	0.0530864	PLCB1|ADCY5|ATP1B3|MYLK|PRKACA|ATP1A1|GNAI3	Down
Glycosaminoglycan biosynthesis - keratan sulfate	KEGG PATHWAY	oas00533	3	14	0.014807	0.054652	B4GALT1|ST3GAL2|ST3GAL1	Down
Vascular smooth muscle contraction	KEGG PATHWAY	oas04270	10	134	0.0149808	0.054652	ADRA1A|PLCB1|PPP1CB|ADCY5|PLA2G12B|KCNMA1|MYLK|MAPK1|PRKACA|GNA11	Down
Regulation of actin cytoskeleton	KEGG PATHWAY	oas04810	14	219	0.0150203	0.054652	ITGB1|ITGA9|PPP1CB|CRKL|FN1|LIMK2|RRAS2|VCL|MYLK|RDX|MAPK1|FGFR3|IQGAP2|PIP4K2B	Down
Breast cancer	KEGG PATHWAY	oas05224	11	155	0.0152498	0.0548266	HEYL|NCOA1|LRP6|CSNK1A1|FZD7|FZD8|CDKN1A|NOTCH2|CTNNB1|MAPK1|FZD5	Down
Relaxin signaling pathway	KEGG PATHWAY	oas04926	10	135	0.0156572	0.0556292	PLCB1|TGFBR2|ADCY5|MAPK1|PRKACA|COL4A2|MAP2K4|MMP2|GNAI3|CREB3L1	Down
Tyrosine metabolism	KEGG PATHWAY	oas00350	5	43	0.0164781	0.0578649	GOT2|MAOB|GOT1|GSTZ1|FAHD1	Down
Leukocyte transendothelial migration	KEGG PATHWAY	oas04670	9	117	0.0172954	0.0595892	ITGB1|PECAM1|PTPN11|VCL|GNAI3|CTNNB1|CLDN2|MMP2|CTNNA1	Down
Glycosphingolipid biosynthesis - ganglio series	KEGG PATHWAY	oas00604	3	15	0.0173637	0.0595892	ST3GAL2|ST3GAL1|ST3GAL5	Down
Estrogen signaling pathway	KEGG PATHWAY	oas04915	10	138	0.0178227	0.0604769	PLCB1|NCOA1|ADCY5|HSP90B1|MAPK1|PRKACA|HSP90AA1|MMP2|GNAI3|CREB3L1	Down
Small cell lung cancer	KEGG PATHWAY	oas05222	8	100	0.0198065	0.0664618	ITGB1|BCL2L1|FN1|CDKN1A|BIRC2|COL4A2|LAMB3|LAMC1	Down
Thyroid hormone signaling pathway	KEGG PATHWAY	oas04919	9	121	0.0207585	0.0685179	PLCB1|NCOA1|THRB|ATP1B3|NOTCH2|CTNNB1|MAPK1|PRKACA|ATP1A1	Down
Gastric cancer	KEGG PATHWAY	oas05226	11	163	0.020873	0.0685179	TGFBR2|LRP6|FZD5|FZD7|FZD8|CDKN1A|CTNNB1|MAPK1|CDH1|CTNNA1|CSNK1A1	Down
Phenylalanine, tyrosine and tryptophan biosynthesis	KEGG PATHWAY	oas00400	2	6	0.0239853	0.0778879	GOT2|GOT1	Down
Endocrine and other factor-regulated calcium reabsorption	KEGG PATHWAY	oas04961	5	48	0.0243482	0.078225	PLCB1|PRKACA|AP2B1|ATP1A1|ATP1B3	Down
Huntington disease	KEGG PATHWAY	oas05016	13	212	0.0247745	0.0787567	PLCB1|NDUFA4|TFAM|COX5A|ATP5F1A|ATP5F1B|NDUFS1|NDUFS2|CREB3L1|NDUFA10|SDHC|TGM2|AP2B1	Down
Cocaine addiction	KEGG PATHWAY	oas05030	5	49	0.0261672	0.0822494	MAOB|CREB3L1|PRKACA|GNAI3|ADCY5	Down
2-Oxocarboxylic acid metabolism	KEGG PATHWAY	oas01210	3	18	0.0264179	0.0822494	GOT2|GOT1|GPT2	Down
Toxoplasmosis	KEGG PATHWAY	oas05145	9	127	0.0268499	0.0827415	ITGB1|BCL2L1|STAT3|TAB1|BIRC2|MAPK1|LAMB3|LAMC1|GNAI3	Down
Rap1 signaling pathway	KEGG PATHWAY	oas04015	13	215	0.0272109	0.0830068	ITGB1|PLCB1|TEK|CRKL|ADCY5|CSF1|FGFR3|CTNNB1|MAPK1|NGFR|CDH1|GNAI3|RALA	Down
Fluid shear stress and atherosclerosis	KEGG PATHWAY	oas05418	10	149	0.0276661	0.0835516	PECAM1|ASS1|SDC1|SUMO3|HSP90B1|NQO1|CTNNB1|MAP2K4|HSP90AA1|MMP2	Down
Ras signaling pathway	KEGG PATHWAY	oas04014	14	242	0.0306374	0.091534	IGF2|BCL2L1|TEK|RAB5A|RAB5B|PLA2G12B|PTPN11|RRAS2|CSF1|MAPK1|PRKACA|NGFR|FGFR3|RALA	Down
Retrograde endocannabinoid signaling	KEGG PATHWAY	oas04723	10	152	0.0309155	0.091534	PLCB1|NDUFA4|ADCY5|NDUFS1|NDUFS2|MAPK1|NDUFA10|PRKACA|ABHD6|GNAI3	Down
Dopaminergic synapse	KEGG PATHWAY	oas04728	9	132	0.0328105	0.0958637	ARNTL|PLCB1|PPP1CB|ADCY5|PPP2R2B|MAOB|CREB3L1|PRKACA|GNAI3	Down
Renin secretion	KEGG PATHWAY	oas04924	6	71	0.0330127	0.0958637	PLCB1|ADCY5|CTSB|KCNMA1|PRKACA|GNAI3	Down
Nicotinate and nicotinamide metabolism	KEGG PATHWAY	oas00760	4	36	0.0352862	0.10149	NADK|NADK2|NMNAT1|ENPP1	Down
GnRH signaling pathway	KEGG PATHWAY	oas04912	7	93	0.03692	0.105187	PLCB1|ADCY5|MAP2K4|MAPK1|PRKACA|GNA11|MMP2	Down
Pancreatic cancer	KEGG PATHWAY	oas05212	6	75	0.0407897	0.110592	BCL2L1|TGFBR2|STAT3|CDKN1A|MAPK1|RALA	Down
mTOR signaling pathway	KEGG PATHWAY	oas04150	10	160	0.0408756	0.110592	LRP6|FZD5|FZD7|FZD8|CAB39|IRS1|MAPK1|EIF4E|ATP6V1A|LAMTOR2	Down
Apelin signaling pathway	KEGG PATHWAY	oas04371	9	138	0.0411002	0.110592	PLCB1|TFAM|ADCY5|RRAS2|MYLK|MAPK1|PRKACA|CDH1|GNAI3	Down
Apoptosis - multiple species	KEGG PATHWAY	oas04215	4	38	0.0411848	0.110592	BCL2L1|CASP7|BIRC2|NGFR	Down
Pentose and glucuronate interconversions	KEGG PATHWAY	oas00040	4	38	0.0411848	0.110592	UGDH|SORD|RPE|CRYL1	Down
Aldosterone-regulated sodium reabsorption	KEGG PATHWAY	oas04960	4	38	0.0411848	0.110592	MAPK1|IRS1|ATP1A1|ATP1B3	Down
Hepatitis B	KEGG PATHWAY	oas05161	11	183	0.0413805	0.110592	TGFBR2|STAT3|STAT2|CDKN1A|YWHAQ|ATP6AP1|MAPK1|MAP2K4|YWHAB|TAB1|CREB3L1	Down
Arrhythmogenic right ventricular cardiomyopathy (ARVC)	KEGG PATHWAY	oas05412	6	76	0.0428998	0.113647	ITGB1|ITGA9|DSC2|CTNNB1|DAG1|CTNNA1	Down
Human cytomegalovirus infection	KEGG PATHWAY	oas05163	14	255	0.043502	0.113955	PLCB1|STAT3|CRKL|ADCY5|CALR|PDIA3|IL6R|CTNNB1|MAPK1|PRKACA|CDKN1A|GNA11|GNAI3|CREB3L1	Down
Chagas disease (American trypanosomiasis)	KEGG PATHWAY	oas05142	8	118	0.0438282	0.113955	PLCB1|TGFBR2|CALR|GNA11|PPP2R2B|MAPK1|MAP2K4|GNAI3	Down
Prostate cancer	KEGG PATHWAY	oas05215	7	97	0.0441482	0.113955	CDKN1A|HSP90B1|CTNNB1|MAPK1|AR|HSP90AA1|CREB3L1	Down
MAPK signaling pathway	KEGG PATHWAY	oas04010	16	305	0.0452279	0.114972	IGF2|TGFBR2|TEK|PTPRR|CRKL|TAB1|RRAS2|CSF1|CD14|MAPK1|PRKACA|NGFR|MAP2K4|DUSP16|FGFR3|DUSP3	Down
Phenylalanine metabolism	KEGG PATHWAY	oas00360	3	23	0.0460818	0.114972	GOT2|MAOB|GOT1	Down
Mannose type O-glycan biosynthesis	KEGG PATHWAY	oas00515	3	23	0.0460818	0.114972	B4GALT1|B4GAT1|POMGNT2	Down
Histidine metabolism	KEGG PATHWAY	oas00340	3	23	0.0460818	0.114972	MAOB|HAL|CARNS1	Down
Long-term depression	KEGG PATHWAY	oas04730	5	58	0.0464457	0.114972	PLCB1|MAPK1|GNAI3|GNAZ|GNA11	Down
Aldosterone synthesis and secretion	KEGG PATHWAY	oas04925	7	99	0.0480809	0.118052	PLCB1|ADCY5|ATP1B3|CREB3L1|PRKACA|ATP1A1|GNA11	Down
Signaling pathways regulating pluripotency of stem cells	KEGG PATHWAY	oas04550	9	143	0.0490061	0.118271	INHBC|STAT3|FZD5|FZD7|FZD8|CTNNB1|MAPK1|INHBE|FGFR3	Down
Endometrial cancer	KEGG PATHWAY	oas05213	5	59	0.0491449	0.118271	CDH1|CTNNB1|CDKN1A|MAPK1|CTNNA1	Down
Chronic myeloid leukemia	KEGG PATHWAY	oas05220	6	79	0.0496349	0.118271	BCL2L1|TGFBR2|CRKL|CDKN1A|MAPK1|PTPN11	Down

## Sheet: Table S7 KEGG-muscle
S7. KEGG pathways of DEGs in muscle.
Term	Database	ID	Input number	Background number	P-Value	Corrected P-Value	Input	regulation
AMPK signaling pathway	KEGG PATHWAY	oas04152	6	125	1.35041e-05	0.00149896	LIPE|TBC1D1|PFKFB2|IRS2|PFKL|EIF4EBP1	Up
PPAR signaling pathway	KEGG PATHWAY	oas03320	4	86	0.000446346	0.0247722	SORBS1|LPL|FABP3|ME3	Up
FoxO signaling pathway	KEGG PATHWAY	oas04068	4	138	0.00242634	0.0808485	PLK2|IRS2|KLF2|FBXO32	Up
Insulin signaling pathway	KEGG PATHWAY	oas04910	4	146	0.00295645	0.0808485	SORBS1|EIF4EBP1|LIPE|IRS2	Up
Breast cancer	KEGG PATHWAY	oas05224	4	155	0.00364183	0.0808485	FGF7|HES1|DLL4|FGF1	Up
Cardiac muscle contraction	KEGG PATHWAY	oas04260	3	90	0.00594759	0.103686	TPM3|TNNC1|CASQ2	Up
Galactose metabolism	KEGG PATHWAY	oas00052	2	32	0.00792884	0.103686	PFKL|GALK1	Up
Metabolic pathways	KEGG PATHWAY	oas01100	13	1540	0.0079576	0.103686	HOGA1|GSS|GALK1|ARG2|ACSS1|PFKFB2|PFKL|NUDT16|ME3|PLCD1|PTGES|HNMT|BDH1	Up
Glyoxylate and dicarboxylate metabolism	KEGG PATHWAY	oas00630	2	35	0.00934105	0.103686	HOGA1|ACSS1	Up
Fructose and mannose metabolism	KEGG PATHWAY	oas00051	2	35	0.00934105	0.103686	PFKL|PFKFB2	Up
Pyruvate metabolism	KEGG PATHWAY	oas00620	2	41	0.0124729	0.120471	ACSS1|ME3	Up
Thyroid hormone signaling pathway	KEGG PATHWAY	oas04919	3	121	0.0130239	0.120471	RCAN2|PFKFB2|PLCD1	Up
Carbon metabolism	KEGG PATHWAY	oas01200	3	127	0.0147731	0.12614	ACSS1|PFKL|ME3	Up
Arginine and proline metabolism	KEGG PATHWAY	oas00330	2	48	0.0166221	0.131789	HOGA1|ARG2	Up
Notch signaling pathway	KEGG PATHWAY	oas04330	2	51	0.0185562	0.133346	HES1|DLL4	Up
Fanconi anemia pathway	KEGG PATHWAY	oas03460	2	52	0.0192211	0.133346	HES1|UBE2T	Up
PI3K-Akt signaling pathway	KEGG PATHWAY	oas04151	5	398	0.0216869	0.13381	FGF7|LAMB3|EIF4EBP1|CHAD|FGF1	Up
Regulation of lipolysis in adipocytes	KEGG PATHWAY	oas04923	2	56	0.0219789	0.13381	LIPE|IRS2	Up
Pathways in cancer	KEGG PATHWAY	oas05200	6	551	0.0229043	0.13381	TPM3|DLL4|FGF7|HES1|LAMB3|FGF1	Up
Melanoma	KEGG PATHWAY	oas05218	2	72	0.0344898	0.175029	FGF7|FGF1	Up
Glycolysis / Gluconeogenesis	KEGG PATHWAY	oas00010	2	72	0.0344898	0.175029	ACSS1|PFKL	Up
Biosynthesis of amino acids	KEGG PATHWAY	oas01230	2	73	0.0353455	0.175029	ARG2|PFKL	Up
Tight junction	KEGG PATHWAY	oas04530	3	181	0.0362672	0.175029	MYL6|MYL6B|MYH7B	Up
Axon guidance	KEGG PATHWAY	oas04360	3	191	0.0413779	0.191373	DPYSL2|PLXNB1|ABLIM1	Up
RNA degradation	KEGG PATHWAY	oas03018	2	83	0.0443414	0.196876	PFKL|NUDT16	Up
Calcium signaling pathway	KEGG PATHWAY	oas04020	3	203	0.0479637	0.198209	CASQ2|TNNC1|PLCD1	Up
HIF-1 signaling pathway	KEGG PATHWAY	oas04066	3	113	0.000937612	0.0806346	EIF4E|CDKN1A|TFRC	Down
Metabolic pathways	KEGG PATHWAY	oas01100	8	1540	0.00348996	0.124979	IDH3A|COX3|COX1|TIGAR|PSAT1|CHAC2|RFK|ODC1	Down
Glutathione metabolism	KEGG PATHWAY	oas00480	2	64	0.00535617	0.124979	CHAC2|ODC1	Down
Biosynthesis of amino acids	KEGG PATHWAY	oas01230	2	73	0.00686445	0.124979	IDH3A|PSAT1	Down
Chronic myeloid leukemia	KEGG PATHWAY	oas05220	2	79	0.00796465	0.124979	CDKN1A|BCR	Down
RNA degradation	KEGG PATHWAY	oas03018	2	83	0.00873931	0.124979	TENT4B|BTG3	Down
Cardiac muscle contraction	KEGG PATHWAY	oas04260	2	90	0.0101727	0.124979	COX3|COX1	Down
Vitamin B6 metabolism	KEGG PATHWAY	oas00750	1	8	0.0147814	0.141244	PSAT1	Down
Riboflavin metabolism	KEGG PATHWAY	oas00740	1	8	0.0147814	0.141244	RFK	Down
Carbon metabolism	KEGG PATHWAY	oas01200	2	127	0.0193058	0.16603	IDH3A|PSAT1	Down
Oxidative phosphorylation	KEGG PATHWAY	oas00190	2	151	0.0265225	0.19015	COX3|COX1	Down
Parkinson disease	KEGG PATHWAY	oas05012	2	157	0.0284731	0.19015	COX3|COX1	Down
Non-alcoholic fatty liver disease (NAFLD)	KEGG PATHWAY	oas04932	2	164	0.0308197	0.19015	COX3|COX1	Down
2-Oxocarboxylic acid metabolism	KEGG PATHWAY	oas01210	1	18	0.0309547	0.19015	IDH3A	Down
Hepatitis B	KEGG PATHWAY	oas05161	2	183	0.0375579	0.209854	CDKN1A|DDX3X	Down

## Sheet: Table S8 
	Table S8 Statistics of GO and KEGG results
	terms	number of GO terms			number of KEGG
		BP	CC	MF
	DP_L	250	23	35	67
	STH_L	193	75	35	126
	DP_M	138	10	15	26
	STH_M	40	7	16	15
